# Supplementary material for: Iron limitation of heterotrophic bacteria in the California Current System tracks relative availability of organic carbon and iron
Source: ISME J. 2024 Apr 16;18(1):wrae061. doi: 10.1093/ismejo/wrae061 (PMC11069385; doi:10.1093/ismejo/wrae061)
Supplement: Manck_etal_DatasetS1_final_040824_wrae061 [file manck_etal_datasets1_final_040824_wrae061.xlsx]

## Sheet: Dataset S1
Each tab in this Dataset S1 spreadsheet displays the expression levels alongside taxonomic and functional annotations for bacterial genes that were found to be differentially expressed (p value < 0.05) in response to iron additions in the California Current System as displayed in Figure 5 of the main manuscript text. Tabs are labeled according to Cruise and Cycle for each experiment as referenced…

## Sheet: P1408 C2
orf_id	Mean Abundance	log2FoldChange	Benjamini-Hochberg adjusted p-value	Domain	Phylum	Class	Order	Family	Genus	Species	best_hit	best_hit_percent_identity	best_hit_annotation	best_hit_GOS_core_cluster	best_hit_taxon_id	best_hit_species	best_hit_group	kegg_hit	kegg_desc	kegg_pathway	KO	KO_desc	KO_pathway	EC	uniprot	KOG_id	KOG_desc	KOG_class	KOG_group	PFams	PFams_desc	TIGRFams	TIGRFams_desc
contig_628507_4632_6773_+	231.755	24.8558	0.000516169	Bacteria	Firmicutes	Bacilli	Bacillales	Bacillaceae	Bacillus	Bacillus NRRL B-14911	gi89098358-NZ_AAOX01000011	22	hypothetical protein	CAM_CRCL_14175993	313627	Bacillus NRRL B-14911	NA	NA	NA	NA	NA	NA	NA	NA	NA	NA	NA	NA	NA	NA	NA	NA	NA
contig_616972_2904_5081_-	206.937	24.6941	0.000516169	Bacteria	Firmicutes	Bacilli	Bacillales	Bacillaceae	Bacillus	Bacillus NRRL B-14911	gi89098358-NZ_AAOX01000011	23	hypothetical protein	CAM_CRCL_14175993	313627	Bacillus NRRL B-14911	NA	NA	NA	NA	NA	NA	NA	NA	NA	NA	NA	NA	NA	NA	NA	NA	NA
contig_629049_2_802_+	196.247	24.6227	0.000516169	Bacteria	Firmicutes	Clostridia	Clostridiales	Lachnospiraceae	Epulopiscium	Epulopiscium 'N.t. morphotype B'	gi497854825-NZ_ABEQ01000075	38	hypothetical protein	NA	420336	Epulopiscium 'N.t. morphotype B'	NA	dan:Dana_GF23879	GF23879 gene product from transcript GF23879-RA	NA	NA	NA	NA	NA	B3M4W8	NA	NA	NA	NA	NA	NA	NA	NA
contig_531228_2_1348_-	29.1753	8.55202	0.00380445	Bacteria	Bacteroidetes/Chlorobi group	Cytophagia	Cytophagales	Cyclobacteriaceae	Cyclobacterium	Cyclobacterium marinum DSM 745	Cycma_1013-Contig510	68	metallophosphoesterase	CAM_CRCL_6100757	880070	Cyclobacterium marinum DSM 745	NA	NA	NA	NA	NA	NA	NA	NA	NA	NA	NA	NA	NA	NA	NA	NA	NA
contig_569793_3_2246_-	25.3121	8.34422	0.00410789	Bacteria	Tenericutes	Mollicutes	Mollicutes_X	Mollicutes_XX	Phytoplasma	Aster yellows witches'-broom phytoplasma AYWB	AYWB_353-NC_007716	26	hypothetical protein	CAM_CRCL_4017274	322098	Aster yellows witches'-broom phytoplasma AYWB	NA	ayw:AYWB_353	hypothetical protein	NA	NA	NA	NA	NA	Q2NJC3	KOG0161	Myosin class II heavy chain	Cytoskeleton	CELLULAR PROCESSES AND SIGNALING	NA	NA	NA	NA
contig_536783_3_1838_-	17.681	7.82564	0.0222697	Bacteria	Cyanobacteria	Cyanobacteria_X	SubsectionIII	FamilyI	Oscillatoria	Oscillatoria PCC 10802	Osc10802DRAFT_4500-Osc10802DRAFT_Contig9.9	23	Protein of unknown function (DUF3584)./Myosin tail.	NA	1173028	Oscillatoria PCC 10802	NA	NA	NA	NA	NA	NA	NA	NA	NA	NA	NA	NA	NA	NA	NA	NA	NA
contig_583666_1_1719_-	36.9678	7.44197	0.0179028	Bacteria	Proteobacteria	Betaproteobacteria	Burkholderiales	Burkholderiaceae	Ralstonia	Ralstonia pickettii 12J	Rpic_3389-NC_010682	35	putative signal transduction protein with EFhand domain	CAM_CRCL_4006904	402626	Ralstonia pickettii 12J	NA	rpi:Rpic_3389	putative signal transduction protein with EFhand domain	NA	NA	NA	NA	NA	B2UFE1	NA	NA	NA	NA	_GAP_||PF13405||_GAP_||PF13499||PF13405||_GAP_||PF13202	_GAP_||EF-hand domain||_GAP_||EF-hand domain pair||EF-hand domain||_GAP_||EF hand	NA	NA
contig_535306_1_2196_-	35.5481	7.38184	0.0222697	Bacteria	Firmicutes	Bacilli	Bacillales	Staphylococcaceae	Staphylococcus	Staphylococcus saprophyticus subsp. saprophyticus ATCC 15305	SSP0135-NC_007350	28	cell wall-anchored protein	CAM_CRCL_19135	342451	Staphylococcus saprophyticus subsp. saprophyticus ATCC 15305	NA	ssp:SSP0135	cell wall-anchored protein	NA	NA	NA	NA	NA	Q4A0V8	NA	NA	NA	NA	_GAP_||PF01390	_GAP_||SEA domain	NA	NA
contig_552884_2_3544_-	69.0048	7.34249	0.00025163	Bacteria	Firmicutes	Bacilli	Lactobacillales	Streptococcaceae	Streptococcus	Streptococcus pseudopneumoniae IS7493	SPPN_04220-NC_015875	36	hypothetical protein	CAM_CRCL_46405	1054460	Streptococcus pseudopneumoniae IS7493	NA	std:SPPN_04220	hypothetical protein	NA	NA	NA	NA	NA	NA	NA	NA	NA	NA	_GAP_||PF00754||_GAP_	_GAP_||F5/8 type C domain||_GAP_	NA	NA
contig_254404_1_1965_+	113.994	4.63537	0.00315431	Bacteria	Proteobacteria	Gammaproteobacteria	Alteromonadales	Colwelliaceae	Colwellia	Colwellia psychrerythraea 34H	CPS_4328-NC_003910	28	cadherin domain-containing protein	CAM_CRCL_14455492	167879	Colwellia psychrerythraea 34H	NA	cps:CPS_4328	cadherin domain-containing protein	NA	NA	NA	NA	NA	Q47W44	KOG1219	Uncharacterized conserved protein, contains laminin, cadherin and EGF domains	Signal transduction mechanisms	CELLULAR PROCESSES AND SIGNALING	PF00028||_GAP_	Cadherin domain||_GAP_	NA	NA
contig_756798_2_634_-	20.5212	-7.64508	0.0222697	Bacteria	Chloroflexi	Chloroflexi_X	Chloroflexales	Chloroflexaceae	Chloroflexus	Chloroflexus aurantiacus J-10-fl	Caur_3769-NC_010175	27	laminin G domain-containing protein	CAM_CRCL_15879	324602	Chloroflexus aurantiacus J-10-fl	NA	cau:Caur_3769	laminin G domain-containing protein	NA	NA	NA	NA	NA	A9WBZ5	NA	NA	NA	NA	NA	NA	NA	NA

## Sheet: P1408 C3
orf_id	Mean Abundance	log2FoldChange	Benjamini-Hochberg adjusted p-value	Domain	Phylum	Class	Order	Family	Genus	Species	best_hit	best_hit_percent_identity	best_hit_annotation	best_hit_GOS_core_cluster	best_hit_taxon_id	best_hit_species	best_hit_group	kegg_hit	kegg_desc	kegg_pathway	KO	KO_desc	KO_pathway	EC	uniprot	KOG_id	KOG_desc	KOG_class	KOG_group	PFams	PFams_desc	TIGRFams	TIGRFams_desc
contig_572849_1_963_+	131.53	23.9564	0.000251677	Bacteria	Proteobacteria	Gammaproteobacteria	Vibrionales	Vibrionaceae	Vibrio	Vibrio cholerae O395	VC0395_0371-NC_009456	53	hap; hemagglutinin/protease (EC:3.4.24.-)	CAM_CRCL_4085110	345073	Vibrio cholerae O395	NA	vco:VC0395_0371	hap; hemagglutinin/protease (EC:3.4.24.-); K08604 vibriolysin [EC:3.4.24.25]	vco05111||vco05110	K08604	vibriolysin [EC:3.4.24.25]	Vibrio cholerae infection || Biofilm formation - Vibrio cholerae	3.4.24.25	A5F0N5	NA	NA	NA	NA	_GAP_||PF01447||PF02868	_GAP_||Thermolysin metallopeptidase, catalytic domain||Thermolysin metallopeptidase, alpha-helical domain	NA	NA
contig_641863_94_1134_-	25.5347	8.21768	0.000566394	Bacteria	Aquificae	Aquificae_X	Aquificales	Hydrogenothermaceae	Persephonella	Persephonella marina EX-H1	PERMA_1280-NC_012440	33	phosphate-selective porin O and P superfamily protein	CAM_CRCL_4023199	123214	Persephonella marina EX-H1	NA	pmx:PERMA_1280	phosphate-selective porin O and P superfamily protein	NA	NA	NA	NA	NA	C0QQV7	NA	NA	NA	NA	NA	NA	NA	NA
contig_547853_107_2182_+	18.1661	7.72635	0.00375651	Bacteria	Proteobacteria	Alphaproteobacteria	Misc. Alphaproteobacteria	Environmental Alphaproteobacteria	Uncultured Alphaproteobacteria	alpha proteobacterium IMCC14465	IMCC14465_07630-GCA_000293845.1_IMCC14465_3	64	putative TonB-dependent receptor	NA	1220535	alpha proteobacterium IMCC14465	NA	NA	NA	NA	NA	NA	NA	NA	NA	NA	NA	NA	NA	_GAP_||PF07715||_GAP_||PF00593	_GAP_||TonB-dependent Receptor Plug Domain||_GAP_||TonB dependent receptor	_GAP_||TIGR01783	_GAP_||TonB-dependent siderophore receptor
contig_674779_3_278_-	46.9025	7.64876	0.000485381	Bacteria	Proteobacteria	Alphaproteobacteria	SAR11 clade	Surface 1	Pelagibacter	Pelagibacter ubique HTCC1062	SAR11_1238-NC_007205	76	sfuC; iron-uptake ABC transport system periplasmic iron-binding protein; K02012 iron(III) transport system substrate-binding protein	CAM_CRCL_32952784	335992	Pelagibacter ubique HTCC1062	NA	pub:SAR11_1238	sfuC; iron-uptake ABC transport system periplasmic iron-binding protein; K02012 iron(III) transport system substrate-binding protein	pub02010	K02012	iron(III) transport system substrate-binding protein	ABC transporters	NA	Q4FL96	NA	NA	NA	NA	NA	NA	NA	NA
contig_1195743_1_885_-	13.6555	7.31403	0.0200251	Bacteria	Bacteroidetes/Chlorobi group	Sphingobacteriia	Sphingobacteriales	Saprospiraceae	Saprospira	Saprospira grandis DSM 2844	SapgrDRAFT_0014-SapgrDRAFT_Contig162.5	43	hypothetical protein SapgrDRAFT_0014	NA	694433	Saprospira grandis DSM 2844	NA	NA	NA	NA	NA	NA	NA	NA	NA	NA	NA	NA	NA	NA	NA	NA	NA
contig_470980_3_713_+	13.4893	7.29726	0.0307885	Bacteria	Proteobacteria	Gammaproteobacteria	Misc. Gammaproteobacteria	Environmental Gammaproteobacteria	Uncultured Gammaproteobacteria	gamma proteobacterium SCGC AAA168-P09	ORF0255-AAA168P9DRAFT_NO	69	IMG gene_oid=2236280940	NA	1009426	gamma proteobacterium SCGC AAA168-P09	NA	NA	NA	NA	NA	NA	NA	NA	NA	NA	NA	NA	NA	NA	NA	NA	NA
contig_315961_3_239_-	99.1319	6.726	3.86821e-11	Bacteria	Proteobacteria	Alphaproteobacteria	SAR11 clade	Surface 1	Pelagibacter	Pelagibacter HTCC7211	PB7211_1255-NZ_DS995298	72	iron transport protein	CAM_CRCL_32952784	439493	Pelagibacter HTCC7211	NA	pub:SAR11_1238	sfuC; iron-uptake ABC transport system periplasmic iron-binding protein; K02012 iron(III) transport system substrate-binding protein	pub02010	K02012	iron(III) transport system substrate-binding protein	ABC transporters	NA	Q4FL96	NA	NA	NA	NA	NA	NA	NA	NA
contig_172141_3_203_-	31.3779	6.06885	0.00131023	Bacteria	Proteobacteria	Alphaproteobacteria	SAR11 clade	Surface 1	Pelagibacter	Pelagibacter HTCC7211	PB7211_1255-NZ_DS995298	70	iron transport protein	CAM_CRCL_32952784	439493	Pelagibacter HTCC7211	NA	pub:SAR11_1238	sfuC; iron-uptake ABC transport system periplasmic iron-binding protein; K02012 iron(III) transport system substrate-binding protein	pub02010	K02012	iron(III) transport system substrate-binding protein	ABC transporters	NA	Q4FL96	NA	NA	NA	NA	NA	NA	NA	NA
contig_406490_29_286_-	27.8844	5.87829	0.00212723	Bacteria	Proteobacteria	Alphaproteobacteria	SAR11 clade	Surface 1	Pelagibacter	Pelagibacter ubique HTCC1062	SAR11_1238-NC_007205	56	sfuC; iron-uptake ABC transport system periplasmic iron-binding protein; K02012 iron(III) transport system substrate-binding protein	CAM_CRCL_32952784	335992	Pelagibacter ubique HTCC1062	NA	pub:SAR11_1238	sfuC; iron-uptake ABC transport system periplasmic iron-binding protein; K02012 iron(III) transport system substrate-binding protein	pub02010	K02012	iron(III) transport system substrate-binding protein	ABC transporters	NA	Q4FL96	NA	NA	NA	NA	PF13343	PF13343	NA	NA
contig_381666_1_396_+	101.06	5.75171	9.43498e-12	Bacteria	Proteobacteria	Alphaproteobacteria	SAR11 clade	Surface 1	Pelagibacter	Pelagibacter HTCC7211	PB7211_1255-NZ_DS995298	70	iron transport protein	CAM_CRCL_32952784	439493	Pelagibacter HTCC7211	NA	pub:SAR11_1238	sfuC; iron-uptake ABC transport system periplasmic iron-binding protein; K02012 iron(III) transport system substrate-binding protein	pub02010	K02012	iron(III) transport system substrate-binding protein	ABC transporters	NA	Q4FL96	NA	NA	NA	NA	NA	NA	NA	NA
contig_698874_3_287_-	49.8503	5.7134	2.36484e-06	Bacteria	Proteobacteria	Alphaproteobacteria	SAR11 clade	Surface 1	Pelagibacter	Pelagibacter HTCC7211	PB7211_1255-NZ_DS995298	80	iron transport protein	CAM_CRCL_32952784	439493	Pelagibacter HTCC7211	NA	pub:SAR11_1238	sfuC; iron-uptake ABC transport system periplasmic iron-binding protein; K02012 iron(III) transport system substrate-binding protein	pub02010	K02012	iron(III) transport system substrate-binding protein	ABC transporters	NA	Q4FL96	NA	NA	NA	NA	PF13343	PF13343	NA	NA
contig_715208_4503_5522_+	21.0643	5.44293	0.0200251	Bacteria	Bacteroidetes/Chlorobi group	Ignavibacteriae	Ignavibacteriales	Ignavibacteriaceae	Ignavibacterium	Ignavibacterium album JCM 16511	IALB_1792-NC_017464	45	signal peptide protein	NA	945713	Ignavibacterium album JCM 16511	NA	NA	NA	NA	NA	NA	NA	NA	NA	NA	NA	NA	NA	NA	NA	NA	NA
contig_381667_1_372_+	49.5816	5.39115	2.80535e-06	Bacteria	Proteobacteria	Alphaproteobacteria	SAR11 clade	Surface 1	Pelagibacter	Pelagibacter HTCC7211	PB7211_1255-NZ_DS995298	68	iron transport protein	CAM_CRCL_32952784	439493	Pelagibacter HTCC7211	NA	pub:SAR11_1238	sfuC; iron-uptake ABC transport system periplasmic iron-binding protein; K02012 iron(III) transport system substrate-binding protein	pub02010	K02012	iron(III) transport system substrate-binding protein	ABC transporters	NA	Q4FL96	NA	NA	NA	NA	NA	NA	NA	NA
contig_172123_3_317_-	98.0375	5.3839	9.05254e-11	Bacteria	Proteobacteria	Alphaproteobacteria	SAR11 clade	Surface 1	Pelagibacter	Pelagibacter ubique HTCC1062	SAR11_1238-NC_007205	59	sfuC; iron-uptake ABC transport system periplasmic iron-binding protein; K02012 iron(III) transport system substrate-binding protein	CAM_CRCL_32952784	335992	Pelagibacter ubique HTCC1062	NA	pub:SAR11_1238	sfuC; iron-uptake ABC transport system periplasmic iron-binding protein; K02012 iron(III) transport system substrate-binding protein	pub02010	K02012	iron(III) transport system substrate-binding protein	ABC transporters	NA	Q4FL96	NA	NA	NA	NA	PF13343	PF13343	NA	NA
contig_395457_3_584_-	27.276	5.25643	0.00276343	Bacteria	Proteobacteria	Gammaproteobacteria	SAR86	SAR86_X	SAR86_XX	SAR86 cluster bacterium SAR86E	B273_1043-GCA_000307935.1_ctg6	39	TonB-dependent receptor plug domain protein	NA	1208365	SAR86 cluster bacterium SAR86E	NA	NA	NA	NA	NA	NA	NA	NA	NA	NA	NA	NA	NA	NA	NA	NA	NA
contig_377301_3_419_-	26.2973	5.21953	0.00428607	Bacteria	Proteobacteria	Alphaproteobacteria	SAR11 clade	Surface 1	Pelagibacter	Pelagibacter HTCC7211	PB7211_1255-NZ_DS995298	69	iron transport protein	CAM_CRCL_32952784	439493	Pelagibacter HTCC7211	NA	pel:SAR11G3_01376	ferric iron ABC transporter, iron-binding protein; K02012 iron(III) transport system substrate-binding protein	pel02010	K02012	iron(III) transport system substrate-binding protein	ABC transporters	NA	NA	NA	NA	NA	NA	PF13531	PF13531	NA	NA
contig_907946_3_278_-	117.301	5.14033	3.86356e-13	Bacteria	Proteobacteria	Alphaproteobacteria	SAR11 clade	Surface 1	Pelagibacter	Pelagibacter HTCC7211	PB7211_1255-NZ_DS995298	90	iron transport protein	CAM_CRCL_32952784	439493	Pelagibacter HTCC7211	NA	pub:SAR11_1238	sfuC; iron-uptake ABC transport system periplasmic iron-binding protein; K02012 iron(III) transport system substrate-binding protein	pub02010	K02012	iron(III) transport system substrate-binding protein	ABC transporters	NA	Q4FL96	NA	NA	NA	NA	PF13343	PF13343	NA	NA
contig_696713_15_2192_+	22.772	4.95142	0.0168001	Bacteria	Cyanobacteria	Cyanobacteria_X	SubsectionIV	FamilyIV_I	Nostoc	Nostoc PCC 7524	Nos7524_5425-Nos7524_Contig211.3	31	TonB-dependent heme/hemoglobin receptor family protein/TonB-dependent hemoglobin/transferrin/lactoferrin receptor family protein	NA	28072	Nostoc PCC 7524	NA	xca:xccb100_3584	phuR; TonB-dependent outer membrane hemin receptor precursor; K02014 iron complex outermembrane recepter protein	NA	K02014	iron complex outermembrane recepter protein	NA	NA	NA	NA	NA	NA	NA	_GAP_||PF07715||_GAP_||PF00593	_GAP_||TonB-dependent Receptor Plug Domain||_GAP_||TonB dependent receptor	_GAP_||TIGR01786	_GAP_||TonB-dependent hemoglobin/transferrin/lactoferrin receptor family protein
contig_595617_1_219_+	30.8288	4.67574	0.00145806	Bacteria	Proteobacteria	Alphaproteobacteria	SAR11 clade	Surface 1	Pelagibacter	Pelagibacter HTCC7211	PB7211_1255-NZ_DS995298	54	iron transport protein	CAM_CRCL_32952784	439493	Pelagibacter HTCC7211	NA	pub:SAR11_1238	sfuC; iron-uptake ABC transport system periplasmic iron-binding protein; K02012 iron(III) transport system substrate-binding protein	pub02010	K02012	iron(III) transport system substrate-binding protein	ABC transporters	NA	Q4FL96	NA	NA	NA	NA	NA	NA	NA	NA
contig_395456_3_287_-	70.0962	4.58184	1.19556e-07	Bacteria	Proteobacteria	Gammaproteobacteria	Oceanospirillales	Alcanivoracaceae	Kangiella	Kangiella koreensis DSM 16069	Kkor_0498-NC_013166	49	TonB-dependent receptor	CAM_CRCL_41836	523791	Kangiella koreensis DSM 16069	NA	NA	NA	NA	NA	NA	NA	NA	NA	NA	NA	NA	NA	NA	NA	NA	NA
contig_172152_3_377_-	26.6779	4.48913	0.016061	Bacteria	Proteobacteria	Alphaproteobacteria	SAR11 clade	Surface 1	Pelagibacter	Pelagibacter HTCC7211	PB7211_1255-NZ_DS995298	66	iron transport protein	CAM_CRCL_32952784	439493	Pelagibacter HTCC7211	NA	pub:SAR11_1238	sfuC; iron-uptake ABC transport system periplasmic iron-binding protein; K02012 iron(III) transport system substrate-binding protein	pub02010	K02012	iron(III) transport system substrate-binding protein	ABC transporters	NA	Q4FL96	NA	NA	NA	NA	PF13531	PF13531	NA	NA
contig_577552_3_614_-	42.4626	4.45231	8.07732e-05	Bacteria	Proteobacteria	Gammaproteobacteria	SAR86	SAR86_X	SAR86_XX	SAR86 cluster bacterium SAR86E	B273_1043-GCA_000307935.1_ctg6	43	TonB-dependent receptor plug domain protein	NA	1208365	SAR86 cluster bacterium SAR86E	NA	NA	NA	NA	NA	NA	NA	NA	NA	NA	NA	NA	NA	PF00593	TonB dependent receptor	NA	NA
contig_581750_3_377_+	45.5526	4.37564	4.66399e-05	Bacteria	SAR406	SAR406_X	SAR406_XX	SAR406_XXX	SAR406_XXXX	SAR406 cluster bacterium SCGC AAA160-I06	DRAFT_00552-DRAFT_contig_31_0.32	91	Outer membrane receptor for Fe3+-dicitrate	NA	1007123	SAR406 cluster bacterium SCGC AAA160-I06	NA	mmr:Mmar10_0023	TonB-dependent receptor; K02014 iron complex outermembrane recepter protein	NA	K02014	iron complex outermembrane recepter protein	NA	NA	Q0ATR8	NA	NA	NA	NA	PF00593	TonB dependent receptor	NA	NA
contig_1106641_287_430_+	27.1857	4.21688	0.0106717	Bacteria	Proteobacteria	Gammaproteobacteria	SAR86	SAR86_X	SAR86_XX	uncultured SAR86 cluster bacterium	JCVI_PEP_metagenomic.orf.1126664282980.1-SAR86E	55	/orf_id=JCVI_ORF_metagenomic.orf.1126664282979.1 /read_id=NODE_242_length_7617_cov_1439.473755 /begin=2230 /end=4429 /orientation=-1 /5_prime_stop=TAA /5_prime_loc=4444 /3_prime_stop=TAA /ttable=11 /length=2199 /read_defline=	CAM_CRCL_41836	648174	uncultured SAR86 cluster bacterium	NA	psm:PSM_A0536	TonB-dependent receptor protein; K02014 iron complex outermembrane recepter protein	NA	K02014	iron complex outermembrane recepter protein	NA	NA	E6RL99	NA	NA	NA	NA	NA	NA	NA	NA
contig_425709_101_712_+	156.493	4.06822	1.03709e-09	Bacteria	Proteobacteria	Gammaproteobacteria	Misc. Gammaproteobacteria	Environmental Gammaproteobacteria	Uncultured Gammaproteobacteria	gamma proteobacterium SCGC AAA168-P09	ORF0255-AAA168P9DRAFT_NO	55	IMG gene_oid=2236280940	NA	1009426	gamma proteobacterium SCGC AAA168-P09	NA	abo:ABO_0721	fecA; FecA-like outer membrane receptor; K02014 iron complex outermembrane recepter protein	NA	K02014	iron complex outermembrane recepter protein	NA	NA	Q0VRM9	NA	NA	NA	NA	_GAP_||PF07715||_GAP_	_GAP_||TonB-dependent Receptor Plug Domain||_GAP_	NA	NA
contig_220557_1_564_-	169.627	4.04498	9.05254e-11	Bacteria	SAR406	SAR406_X	SAR406_XX	SAR406_XXX	SAR406_XXXX	SAR406 cluster bacterium SCGC AAA160-I06	DRAFT_00552-DRAFT_contig_31_0.32	57	Outer membrane receptor for Fe3+-dicitrate	NA	1007123	SAR406 cluster bacterium SCGC AAA160-I06	NA	pha:PSHAa2478	TonB-dependent receptor protein; K02014 iron complex outermembrane recepter protein	NA	K02014	iron complex outermembrane recepter protein	NA	NA	Q3IFV6	NA	NA	NA	NA	PF13715||PF07715	PF13715||TonB-dependent Receptor Plug Domain	NA	NA
contig_581737_3_2054_+	444.842	3.94778	7.8872e-20	Bacteria	SAR406	SAR406_X	SAR406_XX	SAR406_XXX	SAR406_XXXX	SAR406 cluster bacterium SCGC AAA160-I06	DRAFT_00552-DRAFT_contig_31_0.32	82	Outer membrane receptor for Fe3+-dicitrate	NA	1007123	SAR406 cluster bacterium SCGC AAA160-I06	NA	saz:Sama_0590	putative TonB-dependent receptor protein; K02014 iron complex outermembrane recepter protein	NA	K02014	iron complex outermembrane recepter protein	NA	NA	A1S342	NA	NA	NA	NA	_GAP_||PF07715||_GAP_	_GAP_||TonB-dependent Receptor Plug Domain||_GAP_	NA	NA
contig_220554_2_841_-	118.371	3.5539	1.33702e-05	Bacteria	SAR406	SAR406_X	SAR406_XX	SAR406_XXX	SAR406_XXXX	SAR406 cluster bacterium SCGC AAA160-I06	DRAFT_00552-DRAFT_contig_31_0.32	71	Outer membrane receptor for Fe3+-dicitrate	NA	1007123	SAR406 cluster bacterium SCGC AAA160-I06	NA	NA	NA	NA	NA	NA	NA	NA	NA	NA	NA	NA	NA	PF13715||PF07715||_GAP_	PF13715||TonB-dependent Receptor Plug Domain||_GAP_	NA	NA
contig_372057_62_1351_+	61.2447	-2.73845	0.0083213	Bacteria	unclassified Bacteria	unclassified_Bacteria_X	unclassified_Bacteria_XX	candidate division CD12	unclassified candidate division CD12	candidate division CD12 bacterium JGI 0000014-A15	J0000014A15DRAFT_00012-J0000014A15DRAFT_contig_31_0.32	29	Serine protease inhibitor	NA	1104574	candidate division CD12 bacterium JGI 0000014-A15	NA	NA	NA	NA	NA	NA	NA	NA	NA	KOG2392	Serpin	Defense mechanisms	CELLULAR PROCESSES AND SIGNALING	_GAP_||PF00079	_GAP_||Serpin (serine protease inhibitor)	NA	NA
contig_29871_344_940_-	27.8158	-3.6543	0.0441016	Bacteria	Cyanobacteria	Cyanobacteria_X	SubsectionI	FamilyI_I	Synechococcus	Synechococcus CC9902	Syncc9902_2003-NC_007513	92	ferritin	CAM_CRCL_33757359	316279	Synechococcus CC9902	NA	sye:Syncc9902_2003	ferritin	NA	NA	NA	NA	NA	Q3AUP2	NA	NA	NA	NA	_GAP_||PF00210	_GAP_||Ferritin-like domain	NA	NA

## Sheet: P1706 C2
orf_id	Mean Abundance	log2FoldChange	Benjamini-Hochberg adjusted p-value	Domain	Phylum	Class	Order	Family	Genus	Species	best_hit	best_hit_percent_identity	best_hit_annotation	best_hit_GOS_core_cluster	best_hit_taxon_id	best_hit_species	best_hit_group	kegg_hit	kegg_desc	kegg_pathway	KO	KO_desc	KO_pathway	EC	uniprot	KOG_id	KOG_desc	KOG_class	KOG_group	PFams	PFams_desc	TIGRFams	TIGRFams_desc
contig_1435099_1_1875_+	48.3752	8.74681	2.19369e-08	Bacteria	Proteobacteria	Gammaproteobacteria	Alteromonadales	Alteromonadaceae	Alteromonas	Alteromonas macleodii str. 'Balearic Sea AD45'	AMBAS45_06470-NC_018679	47	TonB-dependent receptor	NA	1004787	Alteromonas macleodii str. 'Balearic Sea AD45'	NA	NA	NA	NA	NA	NA	NA	NA	NA	NA	NA	NA	NA	PF07715||_GAP_||PF00593	TonB-dependent Receptor Plug Domain||_GAP_||TonB dependent receptor	TIGR01783	TonB-dependent siderophore receptor
contig_926861_1_1203_+	38.1953	8.40667	9.58364e-08	Bacteria	Proteobacteria	Gammaproteobacteria	Alteromonadales	Alteromonadaceae	Alteromonas	Alteromonas macleodii AltDE1	amad1_07080-NC_019393	46	TonB-dependent receptor	NA	1004786	Alteromonas macleodii AltDE1	NA	NA	NA	NA	NA	NA	NA	NA	NA	NA	NA	NA	NA	NA	NA	NA	NA
contig_1598567_2_1792_+	33.2683	8.20573	2.58699e-07	Bacteria	Proteobacteria	Gammaproteobacteria	Misc. Gammaproteobacteria	Environmental Gammaproteobacteria	Uncultured Gammaproteobacteria	marine gamma proteobacterium HTCC2080	gi119505415-NZ_AAVV01000013	48	hypothetical protein	CAM_CRCL_4009619	247639	marine gamma proteobacterium HTCC2080	NA	NA	NA	NA	NA	NA	NA	NA	NA	NA	NA	NA	NA	_GAP_||PF02412||_GAP_	_GAP_||Thrombospondin type 3 repeat||_GAP_	NA	NA
contig_693637_3_713_+	32.0662	8.1533	2.58699e-07	Bacteria	Proteobacteria	Gammaproteobacteria	Methylococcales	Methylococcaceae	Methylomicrobium	Methylomicrobium alcaliphilum 20Z	MEALZ_0546-NC_016112	38	TonB-dependent receptor	NA	1091494	Methylomicrobium alcaliphilum 20Z	NA	NA	NA	NA	NA	NA	NA	NA	NA	NA	NA	NA	NA	NA	NA	NA	NA
contig_535094_3_203_-	30.4586	8.07962	3.80016e-07	Bacteria	Proteobacteria	Gammaproteobacteria	Oceanospirillales	Oceanospirillaceae	Oceanospirillum	Neptuniibacter caesariensis	gi89095542-NZ_AAOW01000052	71	hypothetical protein	CAM_CRCL_32983047	207954	Neptuniibacter caesariensis	NA	mpc:Mar181_3078	hypothetical protein	NA	NA	NA	NA	NA	NA	NA	NA	NA	NA	NA	NA	NA	NA
contig_616737_43_282_+	28.0022	7.95871	9.99535e-07	Bacteria	Proteobacteria	Alphaproteobacteria	Misc. Alphaproteobacteria	Environmental Alphaproteobacteria	Uncultured Alphaproteobacteria	Rhodobacterales bacterium HTCC2255	gi114769387-NZ_AATR01000001	82	ABC transporter, substrate-binding protein, family 1	CAM_CRCL_1266	367336	Rhodobacterales bacterium HTCC2255	NA	rsp:RSP_2913	ABC Fe+3 siderophore transporter, periplasmic substrate-binding protein; K02012 iron(III) transport system substrate-binding protein	rsp02010	K02012	iron(III) transport system substrate-binding protein	ABC transporters	NA	Q3J2B1	NA	NA	NA	NA	NA	NA	NA	NA
contig_701013_1_597_+	24.6922	7.77357	2.83517e-06	Bacteria	Proteobacteria	Gammaproteobacteria	Methylococcales	Methylococcaceae	Methylomicrobium	Methylomicrobium alcaliphilum 20Z	MEALZ_0546-NC_016112	43	TonB-dependent receptor	NA	1091494	Methylomicrobium alcaliphilum 20Z	NA	NA	NA	NA	NA	NA	NA	NA	NA	NA	NA	NA	NA	PF07715||_GAP_	TonB-dependent Receptor Plug Domain||_GAP_	NA	NA
contig_535093_3_602_-	23.6742	7.71579	2.83517e-06	Bacteria	Proteobacteria	Gammaproteobacteria	Oceanospirillales	Oceanospirillaceae	Oceanospirillum	Neptuniibacter caesariensis	gi89095542-NZ_AAOW01000052	67	hypothetical protein	CAM_CRCL_32983047	207954	Neptuniibacter caesariensis	NA	mme:Marme_0700	hypothetical protein	NA	NA	NA	NA	NA	NA	NA	NA	NA	NA	NA	NA	NA	NA
contig_643346_1_282_+	21.6163	7.58208	6.81888e-06	Bacteria	Proteobacteria	Gammaproteobacteria	Oceanospirillales	Oceanospirillaceae	Oceanospirillum	Neptuniibacter caesariensis	gi89095542-NZ_AAOW01000052	63	hypothetical protein	CAM_CRCL_32983047	207954	Neptuniibacter caesariensis	NA	mpc:Mar181_3078	hypothetical protein	NA	NA	NA	NA	NA	NA	NA	NA	NA	NA	NA	NA	NA	NA
contig_909013_452_1435_+	17.5353	7.28933	5.4025e-05	Bacteria	Proteobacteria	Betaproteobacteria	unclassified Betaproteobacteria	Accumulibacter	Accumulibacter phosphatis	Accumulibacter phosphatis clade IIA str. UW-1	CAP2UW1_0443-NC_013194	34	hypothetical protein	NA	522306	Accumulibacter phosphatis clade IIA str. UW-1	NA	app:CAP2UW1_0443	hypothetical protein	NA	NA	NA	NA	NA	C7RKX2	NA	NA	NA	NA	PF13544||_GAP_	PF13544||_GAP_	TIGR02532||_GAP_	prepilin-type N-terminal cleavage/methylation domain||_GAP_
contig_910052_78_914_+	17.4877	7.28001	4.51637e-05	Bacteria	Proteobacteria	Gammaproteobacteria	Alteromonadales	Alteromonadaceae	Glaciecola	Glaciecola 4H-3-7+YE-5	Glaag_1226-NC_015497	54	TonB-dependent receptor; K02014 iron complex outermembrane recepter protein	CAM_CRCL_41836	983545	Glaciecola 4H-3-7+YE-5	NA	gag:Glaag_1226	TonB-dependent receptor; K02014 iron complex outermembrane recepter protein	NA	K02014	iron complex outermembrane recepter protein	NA	NA	NA	NA	NA	NA	NA	_GAP_||PF07715||_GAP_	_GAP_||TonB-dependent Receptor Plug Domain||_GAP_	NA	NA
contig_70773_4853_6721_+	60.4913	7.24082	2.19369e-08	Bacteria	Proteobacteria	Gammaproteobacteria	Misc. Gammaproteobacteria	Environmental Gammaproteobacteria	Uncultured Gammaproteobacteria	marine gamma proteobacterium HTCC2080	gi119505415-NZ_AAVV01000013	46	hypothetical protein	CAM_CRCL_4009619	247639	marine gamma proteobacterium HTCC2080	NA	NA	NA	NA	NA	NA	NA	NA	NA	NA	NA	NA	NA	_GAP_||PF02412||_GAP_	_GAP_||Thrombospondin type 3 repeat||_GAP_	NA	NA
contig_183447_1_939_+	58.2602	7.18265	2.87968e-08	Bacteria	Bacteroidetes/Chlorobi group	Flavobacteria	Flavobacteriales	Flavobacteriaceae	Riemerella	Riemerella anatipestifer RA-CH-2	G148_0812-NC_020125	35	hypothetical protein	NA	1271752	Riemerella anatipestifer RA-CH-2	NA	NA	NA	NA	NA	NA	NA	NA	NA	NA	NA	NA	NA	NA	NA	NA	NA
contig_931839_1_684_+	16.0945	7.15586	7.42953e-05	Bacteria	Proteobacteria	Gammaproteobacteria	Methylococcales	Methylococcaceae	Methylomicrobium	Methylomicrobium alcaliphilum 20Z	MEALZ_0546-NC_016112	42	TonB-dependent receptor	NA	1091494	Methylomicrobium alcaliphilum 20Z	NA	NA	NA	NA	NA	NA	NA	NA	NA	NA	NA	NA	NA	NA	NA	NA	NA
contig_611582_3_707_-	15.8241	7.13495	7.42953e-05	Bacteria	Bacteroidetes/Chlorobi group	Flavobacteria	Flavobacteriales	unclassified Flavobacteriales	unclassified Flavobacteriales_X	Flavobacteria bacterium MS024-3C	Flav3CDRAFT_0627-NZ_ABVW01000003	26	TonB-dependent receptor	CAM_CRCL_41836	487797	Flavobacteria bacterium MS024-3C	NA	NA	NA	NA	NA	NA	NA	NA	NA	NA	NA	NA	NA	_GAP_||PF00593	_GAP_||TonB dependent receptor	NA	NA
contig_90547_1_390_+	50.3582	7.02216	8.53327e-08	Bacteria	Proteobacteria	Gammaproteobacteria	Oceanospirillales	Oceanospirillaceae	Oceanospirillum	Neptuniibacter caesariensis	gi89095542-NZ_AAOW01000052	70	hypothetical protein	CAM_CRCL_32983047	207954	Neptuniibacter caesariensis	NA	mme:Marme_0700	hypothetical protein	NA	NA	NA	NA	NA	NA	NA	NA	NA	NA	NA	NA	NA	NA
contig_931841_1_843_+	14.5219	7.01412	0.000145776	Bacteria	SAR406	SAR406_X	SAR406_XX	SAR406_XXX	SAR406_XXXX	Marinimicrobia bacterium SCGC AAA298-D23	DRAFT_00497-DRAFT_contig_9_0.10	37	Outer membrane receptor for Fe3+-dicitrate	NA	939857	Marinimicrobia bacterium SCGC AAA298-D23	NA	NA	NA	NA	NA	NA	NA	NA	NA	NA	NA	NA	NA	NA	NA	NA	NA
contig_288495_1_807_+	47.12	6.94602	1.44341e-07	Bacteria	Proteobacteria	Gammaproteobacteria	Methylococcales	Methylococcaceae	Methylomicrobium	Methylomicrobium alcaliphilum 20Z	MEALZ_0546-NC_016112	37	TonB-dependent receptor	NA	1091494	Methylomicrobium alcaliphilum 20Z	NA	NA	NA	NA	NA	NA	NA	NA	NA	NA	NA	NA	NA	NA	NA	NA	NA
contig_1257033_1_450_-	13.5149	6.90512	0.000287288	Bacteria	Proteobacteria	Gammaproteobacteria	Oceanospirillales	Oceanospirillaceae	Oceanospirillum	Neptuniibacter caesariensis	gi89095542-NZ_AAOW01000052	60	hypothetical protein	CAM_CRCL_32983047	207954	Neptuniibacter caesariensis	NA	mme:Marme_0700	hypothetical protein	NA	NA	NA	NA	NA	NA	NA	NA	NA	NA	NA	NA	NA	NA
contig_701072_3_1208_-	13.2977	6.87885	0.000360102	Bacteria	Proteobacteria	Gammaproteobacteria	Alteromonadales	Shewanellaceae	Shewanella	Shewanella sediminis HAW-EB3	Ssed_3888-NC_009831	29	TonB-dependent receptor; K02014 iron complex outermembrane recepter protein	CAM_CRCL_41836	425104	Shewanella sediminis HAW-EB3	NA	sse:Ssed_3888	TonB-dependent receptor; K02014 iron complex outermembrane recepter protein	NA	K02014	iron complex outermembrane recepter protein	NA	NA	A8G069	NA	NA	NA	NA	NA	NA	NA	NA
contig_70773_3147_4694_-	40.963	6.77201	4.9072e-07	Bacteria	Proteobacteria	Gammaproteobacteria	Misc. Gammaproteobacteria	Environmental Gammaproteobacteria	Uncultured Gammaproteobacteria	marine gamma proteobacterium HTCC2080	gi119505415-NZ_AAVV01000013	46	hypothetical protein	CAM_CRCL_4009619	247639	marine gamma proteobacterium HTCC2080	NA	NA	NA	NA	NA	NA	NA	NA	NA	NA	NA	NA	NA	NA	NA	NA	NA
contig_693651_1_477_+	12.2624	6.76549	0.000518216	Bacteria	SAR406	SAR406_X	SAR406_XX	SAR406_XXX	SAR406_XXXX	Marinimicrobia bacterium SCGC AAA298-D23	DRAFT_00497-DRAFT_contig_9_0.10	36	Outer membrane receptor for Fe3+-dicitrate	NA	939857	Marinimicrobia bacterium SCGC AAA298-D23	NA	pha:PSHAa2478	TonB-dependent receptor protein; K02014 iron complex outermembrane recepter protein	NA	K02014	iron complex outermembrane recepter protein	NA	NA	Q3IFV6	NA	NA	NA	NA	NA	NA	NA	NA
contig_868159_3_1985_+	12.1965	6.75536	0.00153373	Bacteria	Proteobacteria	Gammaproteobacteria	Misc. Gammaproteobacteria	Environmental Gammaproteobacteria	Uncultured Gammaproteobacteria	marine gamma proteobacterium HTCC2080	gi119505417-NZ_AAVV01000013	49	putative outer membrane receptor protein	CAM_CRCL_41836	247639	marine gamma proteobacterium HTCC2080	NA	NA	NA	NA	NA	NA	NA	NA	NA	NA	NA	NA	NA	PF07715||_GAP_||PF00593	TonB-dependent Receptor Plug Domain||_GAP_||TonB dependent receptor	NA	NA
contig_2063689_76_2364_-	11.7176	6.69864	0.00153373	Bacteria	Cyanobacteria	Cyanobacteria_X	SubsectionI	FamilyI_I	Cyanobacterium	Cyanobacterium stanieri PCC 7202	Cyast_1701-Cstan_Contig42	33	TonB-dependent hemoglobin/transferrin/lactoferrin family receptor	NA	292563	Cyanobacterium stanieri PCC 7202	NA	xcv:XCV0875	TonB-dependent outer membrane receptor; K02014 iron complex outermembrane recepter protein	NA	K02014	iron complex outermembrane recepter protein	NA	NA	Q3BXA7	NA	NA	NA	NA	_GAP_||PF07715||_GAP_||PF00593	_GAP_||TonB-dependent Receptor Plug Domain||_GAP_||TonB dependent receptor	_GAP_||TIGR01785	_GAP_||TonB-dependent heme/hemoglobin receptor family protein
contig_1141714_510_2411_+	11.5258	6.67936	0.000909966	Bacteria	Lentisphaerae	Lentisphaeria	Lentisphaerales	Lentisphaeraceae	Lentisphaera	Lentisphaera araneosa HTCC2155	gi149199769-NZ_ABCK01000027	33	TonB-dependent receptor	CAM_CRCL_41836	313628	Lentisphaera araneosa HTCC2155	NA	shl:Shal_0766	TonB-dependent receptor; K02014 iron complex outermembrane recepter protein	NA	K02014	iron complex outermembrane recepter protein	NA	NA	B0TTJ8	NA	NA	NA	NA	_GAP_||PF07715||_GAP_	_GAP_||TonB-dependent Receptor Plug Domain||_GAP_	NA	NA
contig_1137183_51_2240_-	183.279	6.64686	1.39032e-25	Bacteria	Proteobacteria	Gammaproteobacteria	Methylococcales	Methylococcaceae	Methylomicrobium	Methylomicrobium alcaliphilum 20Z	MEALZ_0546-NC_016112	33	TonB-dependent receptor	NA	1091494	Methylomicrobium alcaliphilum 20Z	NA	NA	NA	NA	NA	NA	NA	NA	NA	NA	NA	NA	NA	PF07715||_GAP_||PF00593	TonB-dependent Receptor Plug Domain||_GAP_||TonB dependent receptor	NA	NA
contig_12284_1_774_-	11.2158	6.63369	0.00117415	Bacteria	Proteobacteria	Gammaproteobacteria	Alteromonadales	Shewanellaceae	Shewanella	Shewanella woodyi ATCC 51908	Swoo_3787-NC_010506	33	TonB-dependent receptor; K02014 iron complex outermembrane recepter protein	CAM_CRCL_41836	392500	Shewanella woodyi ATCC 51908	NA	swd:Swoo_3787	TonB-dependent receptor; K02014 iron complex outermembrane recepter protein	NA	K02014	iron complex outermembrane recepter protein	NA	NA	B1KEN1	NA	NA	NA	NA	NA	NA	NA	NA
contig_90555_1_441_+	9.75517	6.43852	0.0025906	Bacteria	Proteobacteria	Gammaproteobacteria	Oceanospirillales	Oceanospirillaceae	Oceanospirillum	Neptuniibacter caesariensis	gi89095542-NZ_AAOW01000052	62	hypothetical protein	CAM_CRCL_32983047	207954	Neptuniibacter caesariensis	NA	mme:Marme_0700	hypothetical protein	NA	NA	NA	NA	NA	NA	NA	NA	NA	NA	NA	NA	NA	NA
contig_571739_3_314_-	19.3683	6.43134	0.000401432	Bacteria	Proteobacteria	Gammaproteobacteria	Oceanospirillales	Oceanospirillaceae	Oceanospirillum	Neptuniibacter caesariensis	gi89095542-NZ_AAOW01000052	53	hypothetical protein	CAM_CRCL_32983047	207954	Neptuniibacter caesariensis	NA	mme:Marme_0700	hypothetical protein	NA	NA	NA	NA	NA	NA	NA	NA	NA	NA	NA	NA	NA	NA
contig_705235_1_672_+	9.36844	6.38156	0.00310623	Bacteria	Proteobacteria	Gammaproteobacteria	Misc. Gammaproteobacteria	Environmental Gammaproteobacteria	Uncultured Gammaproteobacteria	marine gamma proteobacterium HTCC2080	gi119505416-NZ_AAVV01000013	40	putative Iron-regulated protein A	CAM_CRCL_4016856	247639	marine gamma proteobacterium HTCC2080	NA	scl:sce5890	putative iron-regulated protein A precursor	NA	NA	NA	NA	NA	A9GBJ7	NA	NA	NA	NA	PF09375||_GAP_	Imelysin||_GAP_	NA	NA
contig_155663_3_383_-	9.13328	6.33936	0.00375164	Bacteria	Bacteroidetes/Chlorobi group	Flavobacteria	Flavobacteriales	Flavobacteriaceae	Leeuwenhoekiella	Leeuwenhoekiella blandensis MED217	gi86143073-NZ_AANC01000006	32	putative TonB-dependent outer membrane protein	CAM_CRCL_32596887	398720	Leeuwenhoekiella blandensis MED217	NA	NA	NA	NA	NA	NA	NA	NA	NA	NA	NA	NA	NA	PF00593	TonB dependent receptor	NA	NA
contig_587939_3_545_-	8.96957	6.318	0.00417006	Bacteria	Proteobacteria	Gammaproteobacteria	Oceanospirillales	Oceanospirillaceae	Oceanospirillum	Neptuniibacter caesariensis	gi89095542-NZ_AAOW01000052	59	hypothetical protein	CAM_CRCL_32983047	207954	Neptuniibacter caesariensis	NA	mme:Marme_0700	hypothetical protein	NA	NA	NA	NA	NA	NA	NA	NA	NA	NA	NA	NA	NA	NA
contig_681387_1_342_+	8.8632	6.29676	0.00780821	Bacteria	Proteobacteria	Gammaproteobacteria	Oceanospirillales	Oceanospirillaceae	Oceanospirillum	Neptuniibacter caesariensis	gi89095542-NZ_AAOW01000052	67	hypothetical protein	CAM_CRCL_32983047	207954	Neptuniibacter caesariensis	NA	mpc:Mar181_3078	hypothetical protein	NA	NA	NA	NA	NA	NA	NA	NA	NA	NA	NA	NA	NA	NA
contig_1994184_1_1017_+	8.82982	6.29327	0.00442966	Bacteria	Proteobacteria	Gammaproteobacteria	Alteromonadales	Alteromonadaceae	Marinobacter	Marinobacter ELB17	gi126666987-NZ_AAXY01000009	29	hypothetical protein	CAM_CRCL_41836	270374	Marinobacter ELB17	NA	hha:Hhal_0508	TonB-dependent receptor; K02014 iron complex outermembrane recepter protein	NA	K02014	iron complex outermembrane recepter protein	NA	NA	A1WUD3	NA	NA	NA	NA	_GAP_||PF00593	_GAP_||TonB dependent receptor	NA	NA
contig_70773_1288_3018_-	31.135	6.2304	8.39111e-06	Bacteria	Proteobacteria	Gammaproteobacteria	Misc. Gammaproteobacteria	Environmental Gammaproteobacteria	Uncultured Gammaproteobacteria	marine gamma proteobacterium HTCC2080	gi119505416-NZ_AAVV01000013	39	putative Iron-regulated protein A	CAM_CRCL_4016856	247639	marine gamma proteobacterium HTCC2080	NA	NA	NA	NA	NA	NA	NA	NA	NA	NA	NA	NA	NA	_GAP_||PF09375||_GAP_	_GAP_||Imelysin||_GAP_	NA	NA
contig_1756293_1259_3484_-	8.31328	6.20904	0.00771455	Bacteria	Proteobacteria	Gammaproteobacteria	Alteromonadales	Alteromonadaceae	Glaciecola	Glaciecola psychrophila 170	C427_2168-NC_020514	74	TonB-dependent receptor, plug	NA	1129794	Glaciecola psychrophila 170	NA	NA	NA	NA	NA	NA	NA	NA	NA	NA	NA	NA	NA	PF07715||_GAP_	TonB-dependent Receptor Plug Domain||_GAP_	NA	NA
contig_689835_2_463_-	8.29391	6.19741	0.00780821	Bacteria	Proteobacteria	Gammaproteobacteria	Misc. Gammaproteobacteria	Environmental Gammaproteobacteria	Uncultured Gammaproteobacteria	marine gamma proteobacterium HTCC2080	gi119505415-NZ_AAVV01000013	59	hypothetical protein	CAM_CRCL_4009619	247639	marine gamma proteobacterium HTCC2080	NA	NA	NA	NA	NA	NA	NA	NA	NA	NA	NA	NA	NA	NA	NA	NA	NA
contig_370869_133_1362_-	7.85365	6.13021	0.0206706	Bacteria	Proteobacteria	Gammaproteobacteria	Alteromonadales	Alteromonadaceae	Glaciecola	Glaciecola 4H-3-7+YE-5	Glaag_3189-NC_015497	71	isocitrate lyase and phosphorylmutase; K01637 isocitrate lyase [EC:4.1.3.1]	CAM_CRCL_4554	983545	Glaciecola 4H-3-7+YE-5	NA	gag:Glaag_3189	isocitrate lyase and phosphorylmutase; K01637 isocitrate lyase [EC:4.1.3.1]	gag00630||gag01100||gag01120	K01637	isocitrate lyase [EC:4.1.3.1]	Glyoxylate and dicarboxylate metabolism || Metabolic pathways || Biosynthesis of secondary metabolites || Microbial metabolism in diverse environments || Carbon metabolism	4.1.3.1	NA	NA	NA	NA	NA	PF00463||_GAP_	Isocitrate lyase family||_GAP_	NA	NA
contig_1331014_2_1189_-	7.77856	6.1211	0.0143084	Bacteria	Bacteroidetes/Chlorobi group	Cytophagia	Cytophagales	Cyclobacteriaceae	Algoriphagus	Algoriphagus machipongonensis	gi126648095-NZ_AAXU01000005	57	pyruvate dehydrogenase complex dihydrolipoamide acetyltransferase	CAM_CRCL_4002459	388413	Algoriphagus machipongonensis	NA	NA	NA	NA	NA	NA	NA	NA	NA	NA	NA	NA	NA	PF00364||_GAP_||PF02817||PF00198	Biotin-requiring enzyme||_GAP_||e3 binding domain||2-oxoacid dehydrogenases acyltransferase (catalytic domain)	NA	NA
contig_540100_121_1833_+	7.75094	6.1052	0.012879	Bacteria	Proteobacteria	Gammaproteobacteria	SAR86	SAR86_X	SAR86_XX	SAR86 cluster bacterium SAR86E	B273_1043-GCA_000307935.1_ctg6	69	TonB-dependent receptor plug domain protein	NA	1208365	SAR86 cluster bacterium SAR86E	NA	NA	NA	NA	NA	NA	NA	NA	NA	NA	NA	NA	NA	_GAP_||PF07715||_GAP_	_GAP_||TonB-dependent Receptor Plug Domain||_GAP_	NA	NA
contig_172123_3_317_-	14.9617	6.08043	0.00246002	Bacteria	Proteobacteria	Alphaproteobacteria	SAR11 clade	Surface 1	Pelagibacter	Pelagibacter ubique HTCC1062	SAR11_1238-NC_007205	59	sfuC; iron-uptake ABC transport system periplasmic iron-binding protein; K02012 iron(III) transport system substrate-binding protein	CAM_CRCL_32952784	335992	Pelagibacter ubique HTCC1062	NA	pub:SAR11_1238	sfuC; iron-uptake ABC transport system periplasmic iron-binding protein; K02012 iron(III) transport system substrate-binding protein	pub02010	K02012	iron(III) transport system substrate-binding protein	ABC transporters	NA	Q4FL96	NA	NA	NA	NA	PF13343	PF13343	NA	NA
contig_1342848_2_829_+	7.52225	6.07058	0.0136083	Bacteria	Proteobacteria	Gammaproteobacteria	Misc. Gammaproteobacteria	Environmental Gammaproteobacteria	Uncultured Gammaproteobacteria	marine gamma proteobacterium HTCC2080	gi119505415-NZ_AAVV01000013	47	hypothetical protein	CAM_CRCL_4009619	247639	marine gamma proteobacterium HTCC2080	NA	NA	NA	NA	NA	NA	NA	NA	NA	NA	NA	NA	NA	NA	NA	NA	NA
contig_679320_23_904_-	7.52496	6.06877	0.012879	Bacteria	Proteobacteria	Gammaproteobacteria	Misc. Gammaproteobacteria	Environmental Gammaproteobacteria	Uncultured Gammaproteobacteria	gamma proteobacterium SCGC AAA076-E13	ORF0220-A76E13DRAFT_NODE	100	IMG gene_oid=2236435822	NA	1007116	gamma proteobacterium SCGC AAA076-E13	NA	rma:Rmag_0706	extracellular solute-binding protein; K02012 iron(III) transport system substrate-binding protein	rma02010	K02012	iron(III) transport system substrate-binding protein	ABC transporters	NA	A1AWY4	NA	NA	NA	NA	_GAP_||PF13343	_GAP_||PF13343	NA	NA
contig_540163_706_1806_-	7.48792	6.06593	0.0179431	Bacteria	Bacteroidetes/Chlorobi group	Sphingobacteriia	Sphingobacteriales	Saprospiraceae	Saprospira	Saprospira grandis str. Lewin	SGRA_4119-NC_016940	28	peptidase M75, Imelysin	NA	984262	Saprospira grandis str. Lewin	NA	NA	NA	NA	NA	NA	NA	NA	NA	NA	NA	NA	NA	_GAP_||PF09375	_GAP_||Imelysin	NA	NA
contig_616738_2_793_+	127.331	6.05673	9.76517e-05	Bacteria	Proteobacteria	Alphaproteobacteria	Misc. Alphaproteobacteria	Environmental Alphaproteobacteria	Uncultured Alphaproteobacteria	Rhodobacterales bacterium HTCC2255	gi114769387-NZ_AATR01000001	100	ABC transporter, substrate-binding protein, family 1	CAM_CRCL_1266	367336	Rhodobacterales bacterium HTCC2255	NA	rsh:Rsph17029_1557 || rsk:RSKD131_1230	extracellular solute-binding protein; K02012 iron(III) transport system substrate-binding protein || family 1 extracellular solute-binding protein; K02012 iron(III) transport system substrate-binding protein	rsk02010	K02012	iron(III) transport system substrate-binding protein	ABC transporters	NA	B9KSU4	NA	NA	NA	NA	PF13343||_GAP_	PF13343||_GAP_	NA	NA
contig_1428526_193_2466_+	7.2898	6.01621	0.0137037	Bacteria	Proteobacteria	Alphaproteobacteria	Sphingomonadales	Sphingomonadaceae	Sphingobium	Sphingobium SYK-6	SLG_27360-NC_015976	34	TonB-dependent receptor-like protein	NA	627192	Sphingobium SYK-6	NA	NA	NA	NA	NA	NA	NA	NA	NA	NA	NA	NA	NA	_GAP_||PF07715||_GAP_||PF00593	_GAP_||TonB-dependent Receptor Plug Domain||_GAP_||TonB dependent receptor	NA	NA
contig_913906_3_1055_-	7.27443	6.01459	0.0153878	Bacteria	Proteobacteria	Gammaproteobacteria	Alteromonadales	Alteromonadaceae	Microbulbifer	Microbulbifer agarilyticus S89	gi497816926-NZ_AFPJ01000012	32	FecA-like outer membrane receptor	NA	1042377	Microbulbifer agarilyticus S89	NA	gag:Glaag_1226	TonB-dependent receptor; K02014 iron complex outermembrane recepter protein	NA	K02014	iron complex outermembrane recepter protein	NA	NA	NA	NA	NA	NA	NA	NA	NA	NA	NA
contig_941022_2_322_-	7.0487	5.96763	0.0160824	Bacteria	Proteobacteria	Gammaproteobacteria	Methylococcales	Methylococcaceae	Methylomicrobium	Methylomicrobium alcaliphilum 20Z	MEALZ_0546-NC_016112	50	TonB-dependent receptor	NA	1091494	Methylomicrobium alcaliphilum 20Z	NA	NA	NA	NA	NA	NA	NA	NA	NA	NA	NA	NA	NA	NA	NA	NA	NA
contig_2013200_543_1331_-	6.66444	5.89436	0.0232571	Bacteria	Proteobacteria	Gammaproteobacteria	Misc. Gammaproteobacteria	Environmental Gammaproteobacteria	Uncultured Gammaproteobacteria	marine gamma proteobacterium HTCC2080	gi119505415-NZ_AAVV01000013	52	hypothetical protein	CAM_CRCL_4009619	247639	marine gamma proteobacterium HTCC2080	NA	NA	NA	NA	NA	NA	NA	NA	NA	NA	NA	NA	NA	NA	NA	NA	NA
contig_1597776_1_891_+	6.68627	5.88819	0.0222117	Bacteria	Proteobacteria	Gammaproteobacteria	Methylococcales	Methylococcaceae	Methylomicrobium	Methylomicrobium alcaliphilum 20Z	MEALZ_0546-NC_016112	39	TonB-dependent receptor	NA	1091494	Methylomicrobium alcaliphilum 20Z	NA	NA	NA	NA	NA	NA	NA	NA	NA	NA	NA	NA	NA	PF07715||_GAP_	TonB-dependent Receptor Plug Domain||_GAP_	NA	NA
contig_2039293_809_2086_+	6.69741	5.88686	0.0336476	Bacteria	Proteobacteria	Gammaproteobacteria	Misc. Gammaproteobacteria	Environmental Gammaproteobacteria	Uncultured Gammaproteobacteria	Marine gamma proteobacterium HTCC2148	GPB2148_2379-NZ_DS999224	36	beta-lactamase	CAM_CRCL_4001056	247634	Marine gamma proteobacterium HTCC2148	NA	NA	NA	NA	NA	NA	NA	NA	NA	NA	NA	NA	NA	PF00144	Beta-lactamase	NA	NA
contig_1980809_2_856_-	6.35324	5.82327	0.0373497	Bacteria	Proteobacteria	Alphaproteobacteria	Rhodobacterales	Rhodobacteraceae	Rhodobacteraceae_X	Rhodobacteraceae bacterium KLH11	RKLH11_2090-NZ_DS999531	62	conserved hypothetical protein	CAM_CRCL_4005490	467661	Rhodobacteraceae bacterium KLH11	NA	mme:Marme_0700	hypothetical protein	NA	NA	NA	NA	NA	NA	NA	NA	NA	NA	NA	NA	NA	NA
contig_1096550_3_401_-	5.77086	5.67776	0.0469827	Bacteria	Bacteroidetes/Chlorobi group	Flavobacteria	Flavobacteriales	Flavobacteriaceae	Leeuwenhoekiella	Leeuwenhoekiella blandensis MED217	gi86143073-NZ_AANC01000006	49	putative TonB-dependent outer membrane protein	CAM_CRCL_32596887	398720	Leeuwenhoekiella blandensis MED217	NA	sse:Ssed_3888	TonB-dependent receptor; K02014 iron complex outermembrane recepter protein	NA	K02014	iron complex outermembrane recepter protein	NA	NA	A8G069	NA	NA	NA	NA	PF07715	TonB-dependent Receptor Plug Domain	NA	NA
contig_90556_1_234_+	5.73705	5.67157	0.0489452	Bacteria	Proteobacteria	Alphaproteobacteria	Rhodobacterales	Rhodobacteraceae	Rhodobacteraceae bacterium	Rhodobacteraceae bacterium HTCC2083	RB2083_3454-NZ_DS995276	71	conserved hypothetical protein	CAM_CRCL_4005490	314270	Rhodobacteraceae bacterium HTCC2083	NA	mpc:Mar181_3078	hypothetical protein	NA	NA	NA	NA	NA	NA	NA	NA	NA	NA	NA	NA	NA	NA
contig_1636061_2_1126_+	18.465	5.65339	0.00235066	Bacteria	Proteobacteria	Gammaproteobacteria	Aeromonadales	Aeromonadaceae	Oceanimonas	Oceanimonas GK1	GU3_15895-NC_016745	63	sulfoacetaldehyde acetyltransferase	NA	511062	Oceanimonas GK1	NA	NA	NA	NA	NA	NA	NA	NA	NA	NA	NA	NA	NA	PF02776||PF00205||_GAP_	Thiamine pyrophosphate enzyme, N-terminal TPP binding domain||Thiamine pyrophosphate enzyme, central domain||_GAP_	NA	NA
contig_676833_1_804_+	15.0283	5.32919	0.00299734	Bacteria	Proteobacteria	Gammaproteobacteria	SAR86	SAR86_X	SAR86_XX	uncultured SAR86 cluster bacterium	JCVI_PEP_metagenomic.orf.1126664282980.1-SAR86E	51	/orf_id=JCVI_ORF_metagenomic.orf.1126664282979.1 /read_id=NODE_242_length_7617_cov_1439.473755 /begin=2230 /end=4429 /orientation=-1 /5_prime_stop=TAA /5_prime_loc=4444 /3_prime_stop=TAA /ttable=11 /length=2199 /read_defline=	CAM_CRCL_41836	648174	uncultured SAR86 cluster bacterium	NA	abo:ABO_0721	fecA; FecA-like outer membrane receptor; K02014 iron complex outermembrane recepter protein	NA	K02014	iron complex outermembrane recepter protein	NA	NA	Q0VRM9	NA	NA	NA	NA	PF07715||_GAP_	TonB-dependent Receptor Plug Domain||_GAP_	NA	NA
contig_910053_1_261_+	8.33888	5.23926	0.0416261	Bacteria	Proteobacteria	Gammaproteobacteria	Alteromonadales	Shewanellaceae	Shewanella	Shewanella woodyi ATCC 51908	Swoo_3787-NC_010506	51	TonB-dependent receptor; K02014 iron complex outermembrane recepter protein	CAM_CRCL_41836	392500	Shewanella woodyi ATCC 51908	NA	swd:Swoo_3787	TonB-dependent receptor; K02014 iron complex outermembrane recepter protein	NA	K02014	iron complex outermembrane recepter protein	NA	NA	B1KEN1	NA	NA	NA	NA	NA	NA	NA	NA
contig_1047172_2_532_-	8.21075	5.18894	0.0469827	Bacteria	Proteobacteria	Gammaproteobacteria	Alteromonadales	Shewanellaceae	Shewanella	Shewanella sediminis HAW-EB3	Ssed_3888-NC_009831	40	TonB-dependent receptor; K02014 iron complex outermembrane recepter protein	CAM_CRCL_41836	425104	Shewanella sediminis HAW-EB3	NA	sse:Ssed_3888	TonB-dependent receptor; K02014 iron complex outermembrane recepter protein	NA	K02014	iron complex outermembrane recepter protein	NA	NA	A8G069	NA	NA	NA	NA	_GAP_||PF07715	_GAP_||TonB-dependent Receptor Plug Domain	NA	NA
contig_941021_2_817_-	16.0965	5.17529	0.00310623	Bacteria	Proteobacteria	Gammaproteobacteria	Methylococcales	Methylococcaceae	Methylomicrobium	Methylomicrobium alcaliphilum 20Z	MEALZ_0546-NC_016112	38	TonB-dependent receptor	NA	1091494	Methylomicrobium alcaliphilum 20Z	NA	NA	NA	NA	NA	NA	NA	NA	NA	NA	NA	NA	NA	PF07715||_GAP_	TonB-dependent Receptor Plug Domain||_GAP_	NA	NA
contig_224986_48_1460_+	12.7214	5.02598	0.00858853	Bacteria	Proteobacteria	Alphaproteobacteria	Rhodobacterales	Rhodobacteraceae	Rhodobacteraceae_X	Rhodobacteraceae bacterium KLH11	RKLH11_2090-NZ_DS999531	62	conserved hypothetical protein	CAM_CRCL_4005490	467661	Rhodobacteraceae bacterium KLH11	NA	mpc:Mar181_3078	hypothetical protein	NA	NA	NA	NA	NA	NA	NA	NA	NA	NA	NA	NA	NA	NA
contig_1757046_661_2382_+	23.2903	4.98619	7.42953e-05	Bacteria	Proteobacteria	Gammaproteobacteria	Alteromonadales	Alteromonadaceae	Dasania	marine gamma proteobacterium HTCC2143	gi119478315-NZ_AAVT01000013	30	hypothetical protein	CAM_CRCL_41836	247633	marine gamma proteobacterium HTCC2143	NA	NA	NA	NA	NA	NA	NA	NA	NA	NA	NA	NA	NA	PF07715||_GAP_	TonB-dependent Receptor Plug Domain||_GAP_	NA	NA
contig_741113_1_837_+	14.4311	4.98114	0.00836709	Bacteria	Bacteroidetes/Chlorobi group	Flavobacteria	Flavobacteriales	Flavobacteriaceae	Gillisia	Gillisia limnaea DSM 15749	Gilli_2854-unknown	29	TonB-dependent receptor	NA	865937	Gillisia limnaea DSM 15749	NA	NA	NA	NA	NA	NA	NA	NA	NA	NA	NA	NA	NA	_GAP_||PF00593	_GAP_||TonB dependent receptor	NA	NA
contig_2055335_134_436_-	13.8998	4.65684	0.0195464	Bacteria	Proteobacteria	Betaproteobacteria	Burkholderiales	Comamonadaceae	Acidovorax	Acidovorax radicis N35	gi498151139-NZ_AFBG01000021	51	hypothetical protein	NA	999386	Acidovorax radicis N35	NA	NA	NA	NA	NA	NA	NA	NA	NA	KOG1437	Fasciclin and related adhesion glycoproteins	Cell wall/membrane/envelope biogenesis	CELLULAR PROCESSES AND SIGNALING	PF02469	Fasciclin domain	NA	NA
contig_540163_1867_3048_-	61.5158	4.58285	1.97085e-07	Bacteria	Bacteroidetes/Chlorobi group	Cytophagia	Cytophagales	Flammeovirgaceae	Marivirga	Marivirga tractuosa DSM 4126	Ftrac_2418-NC_014759	47	hypothetical protein	CAM_CRCL_29093	643867	Marivirga tractuosa DSM 4126	NA	NA	NA	NA	NA	NA	NA	NA	NA	NA	NA	NA	NA	NA	NA	NA	NA
contig_1830379_2_991_+	21.1294	4.4446	0.00291694	Bacteria	Proteobacteria	Deltaproteobacteria	Myxococcales	Sorangiineae	Sorangium	Sorangium cellulosum So0157-2	gi521006864-CP003969	43	hypothetical protein	NA	1254432	Sorangium cellulosum So0157-2	NA	scl:sce6497	hypothetical protein	NA	NA	NA	NA	NA	A9GNV4	NA	NA	NA	NA	NA	NA	NA	NA
contig_381666_1_396_+	19.5928	4.40178	0.00141634	Bacteria	Proteobacteria	Alphaproteobacteria	SAR11 clade	Surface 1	Pelagibacter	Pelagibacter HTCC7211	PB7211_1255-NZ_DS995298	70	iron transport protein	CAM_CRCL_32952784	439493	Pelagibacter HTCC7211	NA	pub:SAR11_1238	sfuC; iron-uptake ABC transport system periplasmic iron-binding protein; K02012 iron(III) transport system substrate-binding protein	pub02010	K02012	iron(III) transport system substrate-binding protein	ABC transporters	NA	Q4FL96	NA	NA	NA	NA	NA	NA	NA	NA
contig_2052432_1_1218_-	13.0041	4.13002	0.0140404	Bacteria	Proteobacteria	Gammaproteobacteria	Vibrionales	Vibrionaceae	Vibrio	Vibrio nigripulchritudo ATCC 27043	gi490534352-NZ_AFWJ01000029	76	dihydroorotate dehydrogenase	NA	1051649	Vibrio nigripulchritudo ATCC 27043	NA	ppy:PPE_01723	pyrD; dihydroorotate dehydrogenase (dihydroorotate oxidase) (DHOdehase) (DHODase) (DHOD) (EC:1.3.3.1); K00226 dihydroorotate oxidase [EC:1.3.3.1]	ppy01100||ppy00240	K00226	dihydroorotate dehydrogenase (fumarate) [EC:1.3.98.1]	Pyrimidine metabolism || Metabolic pathways	1.3.98.1	E0REN2	NA	NA	NA	NA	_GAP_||PF01180||_GAP_	_GAP_||Dihydroorotate dehydrogenase||_GAP_	TIGR01036	dihydroorotate oxidase
contig_907946_3_278_-	12.5404	4.07611	0.0195464	Bacteria	Proteobacteria	Alphaproteobacteria	SAR11 clade	Surface 1	Pelagibacter	Pelagibacter HTCC7211	PB7211_1255-NZ_DS995298	90	iron transport protein	CAM_CRCL_32952784	439493	Pelagibacter HTCC7211	NA	pub:SAR11_1238	sfuC; iron-uptake ABC transport system periplasmic iron-binding protein; K02012 iron(III) transport system substrate-binding protein	pub02010	K02012	iron(III) transport system substrate-binding protein	ABC transporters	NA	Q4FL96	NA	NA	NA	NA	PF13343	PF13343	NA	NA
contig_673852_89_682_+	15.1699	3.86212	0.0243016	Bacteria	Proteobacteria	Alphaproteobacteria	Misc. Alphaproteobacteria	Environmental Alphaproteobacteria	Uncultured Alphaproteobacteria	Rhodobacterales bacterium HTCC2255	gi114769387-NZ_AATR01000001	85	ABC transporter, substrate-binding protein, family 1	CAM_CRCL_1266	367336	Rhodobacterales bacterium HTCC2255	NA	rsh:Rsph17029_1557 || rsk:RSKD131_1230	extracellular solute-binding protein; K02012 iron(III) transport system substrate-binding protein || family 1 extracellular solute-binding protein; K02012 iron(III) transport system substrate-binding protein	rsk02010	K02012	iron(III) transport system substrate-binding protein	ABC transporters	NA	B9KSU4	NA	NA	NA	NA	PF13343	PF13343	NA	NA
contig_71846_281_502_-	105.987	2.75197	2.83517e-06	Bacteria	Firmicutes	Clostridia	Clostridiales	Clostridiaceae	Clostridium	Clostridium leptum DSM 753	CLOLEP_01442-NZ_ABCB02000017	51	hypothetical protein	CAM_CRCL_14268	428125	Clostridium leptum DSM 753	NA	hmo:HM1_3148	hypothetical protein	NA	NA	NA	NA	NA	B0TIG5	NA	NA	NA	NA	NA	NA	NA	NA
contig_1936591_3_1004_+	26.9993	2.71847	0.038218	Bacteria	Bacteroidetes/Chlorobi group	Cytophagia	Cytophagales	Cytophagaceae	Pontibacter	Pontibacter actiniarum DSM 19842	PonacDRAFT_1430-Pact_Contig00044	34	Curlin associated repeat protein	NA	709015	Pontibacter actiniarum DSM 19842	NA	svo:SVI_2695	hypothetical protein	NA	NA	NA	NA	NA	D4ZLW7	NA	NA	NA	NA	_GAP_||PF07012||_GAP_	_GAP_||Curlin associated repeat||_GAP_	NA	NA
contig_641019_218_1240_+	81.5841	2.51072	0.00997248	Bacteria	Proteobacteria	Gammaproteobacteria	Alteromonadales	Shewanellaceae	Shewanella	Shewanella woodyi ATCC 51908	Swoo_3429-NC_010506	34	MAM protein	CAM_CRCL_6232382	392500	Shewanella woodyi ATCC 51908	NA	swd:Swoo_3429	MAM protein	NA	NA	NA	NA	NA	B1KQU1	NA	NA	NA	NA	_GAP_||PF13583||_GAP_	_GAP_||PF13583||_GAP_	NA	NA
contig_1906844_19_1335_-	70.6261	2.1406	0.0125024	Bacteria	Proteobacteria	Alphaproteobacteria	Rickettsiales	Rickettsiaceae	Orientia	Orientia tsutsugamushi str. Boryong	OTBS_0186-NC_009488	45	sppA; periplasmic serine proteases (ClpP class)	CAM_CRCL_917	357244	Orientia tsutsugamushi str. Boryong	NA	ots:OTBS_0186	sppA; periplasmic serine proteases (ClpP class)	NA	NA	NA	NA	NA	A5CC77	NA	NA	NA	NA	_GAP_||PF01343||_GAP_	_GAP_||Peptidase family S49||_GAP_	NA	NA
contig_526940_524_2152_-	56.6231	1.74263	0.0243016	Bacteria	Proteobacteria	Alphaproteobacteria	Misc. Alphaproteobacteria	Environmental Alphaproteobacteria	Uncultured Alphaproteobacteria	Rhodobacterales bacterium HTCC2255	gi114769758-NZ_AATR01000002	95	transcription termination factor NusA	CAM_CRCL_2737	367336	Rhodobacterales bacterium HTCC2255	NA	dsh:Dshi_3561	nusA; transcription elongation factor NusA; K02600 N utilization substance protein A	NA	K02600	N utilization substance protein A	NA	NA	A8LQ54	NA	NA	NA	NA	PF08529||_GAP_||PF13184||PF07650||PF14520	NusA N-terminal domain||_GAP_||NusA-like KH domain||KH domain||PF14520	TIGR01953||TIGR01954||_GAP_	transcription termination factor NusA||transcription termination factor NusA, C-terminal duplication||_GAP_
contig_598933_2_271_-	83.0566	1.68312	0.0360584	Bacteria	Proteobacteria	Alphaproteobacteria	Caulobacterales	Caulobacteraceae	Phenylobacterium	Phenylobacterium zucineum HLK1	PHZ_c2064-NC_011144	50	SWIB-domain-containing protein implicated in chromatin remodeling	CAM_CRCL_24995	450851	Phenylobacterium zucineum HLK1	NA	pzu:PHZ_c2064	SWIB-domain-containing protein implicated in chromatin remodeling	NA	NA	NA	NA	NA	B4RE42	KOG1946	RNA polymerase I transcription factor UAF	Transcription	INFORMATION STORAGE AND PROCESSING	_GAP_||PF02201	_GAP_||SWIB/MDM2 domain	NA	NA
contig_333797_3_1106_-	22.8157	-2.48785	0.0146669	Bacteria	Proteobacteria	Gammaproteobacteria	Misc. Gammaproteobacteria	Environmental Gammaproteobacteria	Uncultured Gammaproteobacteria	gamma proteobacterium SCGC AAA076-E13	ORF0115-A76E13DRAFT_NODE	90	IMG gene_oid=2236435714	NA	1007116	gamma proteobacterium SCGC AAA076-E13	NA	NA	NA	NA	NA	NA	NA	NA	NA	NA	NA	NA	NA	PF01645	Conserved region in glutamate synthase	NA	NA
contig_131079_1384_2193_+	22.5795	-2.95018	0.0136083	Bacteria	Proteobacteria	Gammaproteobacteria	Misc. Gammaproteobacteria	Environmental Gammaproteobacteria	Uncultured Gammaproteobacteria	gamma proteobacterium SCGC AAA076-E13	ORF0116-A76E13DRAFT_NODE	91	IMG gene_oid=2236435715	NA	1007116	gamma proteobacterium SCGC AAA076-E13	NA	pub:SAR11_1307	GXGXG motif-containing protein	NA	NA	NA	NA	NA	Q4FL27	NA	NA	NA	NA	_GAP_||PF01493||_GAP_	_GAP_||GXGXG motif||_GAP_	NA	NA
contig_140402_1_1404_+	20.9509	-3.44832	0.000967748	Bacteria	Proteobacteria	Alphaproteobacteria	SAR116	SAR116_X	SAR116_XX	SAR116 cluster alpha proteobacterium HIMB100	HIMB100_00014610-GCA_000238815.2_contig10	86	anaerobic dehydrogenase, typically selenocysteine-containing	NA	909943	SAR116 cluster alpha proteobacterium HIMB100	NA	sit:TM1040_0401	formate dehydrogenase alpha subunit (EC:1.2.1.2); K00123 formate dehydrogenase, alpha subunit [EC:1.2.1.2]	sit01120||sit00680||sit00630||sit01100	K00123	formate dehydrogenase major subunit [EC:1.17.1.9]	Glyoxylate and dicarboxylate metabolism || Methane metabolism || Metabolic pathways || Microbial metabolism in diverse environments || Carbon metabolism	1.2.1.2	Q1GJN2	NA	NA	NA	NA	PF00384||_GAP_	Molybdopterin oxidoreductase||_GAP_	NA	NA
contig_284261_95_1222_-	6.13116	-6.48871	0.0127558	Bacteria	Proteobacteria	Alphaproteobacteria	Rhodobacterales	Rhodobacteraceae	Rhodobacteraceae bacterium	Rhodobacteraceae bacterium HTCC2083	RB2083_1141-NZ_DS995276	90	Molybdopterin oxidoreductase Fe4S4 domain family	CAM_CRCL_9042	314270	Rhodobacteraceae bacterium HTCC2083	NA	sit:TM1040_0401	formate dehydrogenase alpha subunit (EC:1.2.1.2); K00123 formate dehydrogenase, alpha subunit [EC:1.2.1.2]	sit01120||sit00680||sit00630||sit01100	K00123	formate dehydrogenase major subunit [EC:1.17.1.9]	Glyoxylate and dicarboxylate metabolism || Methane metabolism || Metabolic pathways || Microbial metabolism in diverse environments || Carbon metabolism	1.2.1.2	Q1GJN2	NA	NA	NA	NA	_GAP_||PF01568	_GAP_||Molydopterin dinucleotide binding domain	NA	NA

## Sheet: P1706 C3
orf_id	Mean Abundance	log2FoldChange	Benjamini-Hochberg adjusted p-value	Domain	Phylum	Class	Order	Family	Genus	Species	best_hit	best_hit_percent_identity	best_hit_annotation	best_hit_GOS_core_cluster	best_hit_taxon_id	best_hit_species	best_hit_group	kegg_hit	kegg_desc	kegg_pathway	KO	KO_desc	KO_pathway	EC	uniprot	KOG_id	KOG_desc	KOG_class	KOG_group	PFams	PFams_desc	TIGRFams	TIGRFams_desc
contig_1437654_2_1315_-	18.5089	22.1253	3.18566e-05	Bacteria	Cyanobacteria	Cyanobacteria_X	SubsectionIII	FamilyI	Arthrospira	Arthrospira maxima CS-328	AmaxDRAFT_3473-NZ_ABYK01000027	24	conserved hypothetical protein	CAM_CRCL_14366	513049	Arthrospira maxima CS-328	NA	NA	NA	NA	NA	NA	NA	NA	NA	NA	NA	NA	NA	NA	NA	NA	NA
contig_642586_2_259_+	15.5002	7.61488	0.000387767	Bacteria	Proteobacteria	Gammaproteobacteria	Misc. Gammaproteobacteria	Environmental Gammaproteobacteria	Uncultured Gammaproteobacteria	gamma proteobacterium SCGC AAA168-P09	ORF0255-AAA168P9DRAFT_NO	44	IMG gene_oid=2236280940	NA	1009426	gamma proteobacterium SCGC AAA168-P09	NA	NA	NA	NA	NA	NA	NA	NA	NA	NA	NA	NA	NA	NA	NA	NA	NA
contig_902604_856_2145_+	15.4455	7.59883	0.0004512	Bacteria	Proteobacteria	Gammaproteobacteria	Misc. Gammaproteobacteria	Environmental Gammaproteobacteria	Uncultured Gammaproteobacteria	marine gamma proteobacterium HTCC2080	gi119505416-NZ_AAVV01000013	44	putative Iron-regulated protein A	CAM_CRCL_4016856	247639	marine gamma proteobacterium HTCC2080	NA	NA	NA	NA	NA	NA	NA	NA	NA	NA	NA	NA	NA	_GAP_||PF09375||_GAP_	_GAP_||Imelysin||_GAP_	NA	NA
contig_288495_1_807_+	14.3716	7.50014	0.000662181	Bacteria	Proteobacteria	Gammaproteobacteria	Methylococcales	Methylococcaceae	Methylomicrobium	Methylomicrobium alcaliphilum 20Z	MEALZ_0546-NC_016112	37	TonB-dependent receptor	NA	1091494	Methylomicrobium alcaliphilum 20Z	NA	NA	NA	NA	NA	NA	NA	NA	NA	NA	NA	NA	NA	NA	NA	NA	NA
contig_547853_107_2182_+	13.2818	7.38832	0.00145848	Bacteria	Proteobacteria	Alphaproteobacteria	Misc. Alphaproteobacteria	Environmental Alphaproteobacteria	Uncultured Alphaproteobacteria	alpha proteobacterium IMCC14465	IMCC14465_07630-GCA_000293845.1_IMCC14465_3	64	putative TonB-dependent receptor	NA	1220535	alpha proteobacterium IMCC14465	NA	NA	NA	NA	NA	NA	NA	NA	NA	NA	NA	NA	NA	_GAP_||PF07715||_GAP_||PF00593	_GAP_||TonB-dependent Receptor Plug Domain||_GAP_||TonB dependent receptor	_GAP_||TIGR01783	_GAP_||TonB-dependent siderophore receptor
contig_676833_1_804_+	72.2772	7.36914	2.65825e-07	Bacteria	Proteobacteria	Gammaproteobacteria	SAR86	SAR86_X	SAR86_XX	uncultured SAR86 cluster bacterium	JCVI_PEP_metagenomic.orf.1126664282980.1-SAR86E	51	/orf_id=JCVI_ORF_metagenomic.orf.1126664282979.1 /read_id=NODE_242_length_7617_cov_1439.473755 /begin=2230 /end=4429 /orientation=-1 /5_prime_stop=TAA /5_prime_loc=4444 /3_prime_stop=TAA /ttable=11 /length=2199 /read_defline=	CAM_CRCL_41836	648174	uncultured SAR86 cluster bacterium	NA	abo:ABO_0721	fecA; FecA-like outer membrane receptor; K02014 iron complex outermembrane recepter protein	NA	K02014	iron complex outermembrane recepter protein	NA	NA	Q0VRM9	NA	NA	NA	NA	PF07715||_GAP_	TonB-dependent Receptor Plug Domain||_GAP_	NA	NA
contig_926861_1_1203_+	12.9466	7.35552	0.000993199	Bacteria	Proteobacteria	Gammaproteobacteria	Alteromonadales	Alteromonadaceae	Alteromonas	Alteromonas macleodii AltDE1	amad1_07080-NC_019393	46	TonB-dependent receptor	NA	1004786	Alteromonas macleodii AltDE1	NA	NA	NA	NA	NA	NA	NA	NA	NA	NA	NA	NA	NA	NA	NA	NA	NA
contig_355108_119_568_-	12.4496	7.29785	0.0131619	Bacteria	Proteobacteria	Deltaproteobacteria	Desulfuromonadales	Desulfuromonadaceae	Desulfuromonas	Desulfuromonas acetoxidans DSM 684	Dace_0153-NZ_AAEW02000035	50	hypothetical protein	CAM_CRCL_4024215	281689	Desulfuromonas acetoxidans DSM 684	NA	NA	NA	NA	NA	NA	NA	NA	NA	NA	NA	NA	NA	NA	NA	NA	NA
contig_1348082_3_2210_+	11.4229	7.16463	0.00275607	Bacteria	Proteobacteria	Gammaproteobacteria	Alteromonadales	Colwelliaceae	Colwellia	Colwellia psychrerythraea 34H	CPS_1835-NC_003910	56	serine protease (EC:3.4.21.-); K01362 [EC:3.4.21.-]	CAM_CRCL_31791426	167879	Colwellia psychrerythraea 34H	NA	cps:CPS_1835	serine protease (EC:3.4.21.-); K01362 [EC:3.4.21.-]	NA	K01362	ovochymase [EC:3.4.21.-]	NA	NA	Q484F0	NA	NA	NA	NA	PF00089||_GAP_||PF00188||_GAP_	Trypsin||_GAP_||Cysteine-rich secretory protein family||_GAP_	NA	NA
contig_639797_3_602_+	10.7406	7.08876	0.00424264	Bacteria	Proteobacteria	Gammaproteobacteria	SAR86	SAR86_X	SAR86_XX	uncultured SAR86 cluster bacterium	JCVI_PEP_metagenomic.orf.1126664282980.1-SAR86E	43	/orf_id=JCVI_ORF_metagenomic.orf.1126664282979.1 /read_id=NODE_242_length_7617_cov_1439.473755 /begin=2230 /end=4429 /orientation=-1 /5_prime_stop=TAA /5_prime_loc=4444 /3_prime_stop=TAA /ttable=11 /length=2199 /read_defline=	CAM_CRCL_41836	648174	uncultured SAR86 cluster bacterium	NA	psm:PSM_A0536	TonB-dependent receptor protein; K02014 iron complex outermembrane recepter protein	NA	K02014	iron complex outermembrane recepter protein	NA	NA	E6RL99	NA	NA	NA	NA	_GAP_||PF00593	_GAP_||TonB dependent receptor	NA	NA
contig_910476_300_689_+	10.2907	7.02113	0.00348925	Bacteria	Proteobacteria	Gammaproteobacteria	SAR86	SAR86_X	SAR86_XX	SAR86 cluster bacterium SAR86E	B273_1043-GCA_000307935.1_ctg6	69	TonB-dependent receptor plug domain protein	NA	1208365	SAR86 cluster bacterium SAR86E	NA	NA	NA	NA	NA	NA	NA	NA	NA	NA	NA	NA	NA	_GAP_||PF07715	_GAP_||TonB-dependent Receptor Plug Domain	NA	NA
contig_1074197_1_1035_-	10.2563	7.0184	0.00468257	Bacteria	Proteobacteria	Gammaproteobacteria	Oceanospirillales	Alcanivoracaceae	Kangiella	Kangiella koreensis DSM 16069	Kkor_0498-NC_013166	29	TonB-dependent receptor	CAM_CRCL_41836	523791	Kangiella koreensis DSM 16069	NA	NA	NA	NA	NA	NA	NA	NA	NA	NA	NA	NA	NA	NA	NA	NA	NA
contig_12284_1_774_-	9.9349	6.97359	0.00440622	Bacteria	Proteobacteria	Gammaproteobacteria	Alteromonadales	Shewanellaceae	Shewanella	Shewanella woodyi ATCC 51908	Swoo_3787-NC_010506	33	TonB-dependent receptor; K02014 iron complex outermembrane recepter protein	CAM_CRCL_41836	392500	Shewanella woodyi ATCC 51908	NA	swd:Swoo_3787	TonB-dependent receptor; K02014 iron complex outermembrane recepter protein	NA	K02014	iron complex outermembrane recepter protein	NA	NA	B1KEN1	NA	NA	NA	NA	NA	NA	NA	NA
contig_70773_4853_6721_+	9.61864	6.91515	0.00629417	Bacteria	Proteobacteria	Gammaproteobacteria	Misc. Gammaproteobacteria	Environmental Gammaproteobacteria	Uncultured Gammaproteobacteria	marine gamma proteobacterium HTCC2080	gi119505415-NZ_AAVV01000013	46	hypothetical protein	CAM_CRCL_4009619	247639	marine gamma proteobacterium HTCC2080	NA	NA	NA	NA	NA	NA	NA	NA	NA	NA	NA	NA	NA	_GAP_||PF02412||_GAP_	_GAP_||Thrombospondin type 3 repeat||_GAP_	NA	NA
contig_611582_3_707_-	8.57717	6.75911	0.0118277	Bacteria	Bacteroidetes/Chlorobi group	Flavobacteria	Flavobacteriales	unclassified Flavobacteriales	unclassified Flavobacteriales_X	Flavobacteria bacterium MS024-3C	Flav3CDRAFT_0627-NZ_ABVW01000003	26	TonB-dependent receptor	CAM_CRCL_41836	487797	Flavobacteria bacterium MS024-3C	NA	NA	NA	NA	NA	NA	NA	NA	NA	NA	NA	NA	NA	_GAP_||PF00593	_GAP_||TonB dependent receptor	NA	NA
contig_70773_3147_4694_-	8.30547	6.70206	0.0124327	Bacteria	Proteobacteria	Gammaproteobacteria	Misc. Gammaproteobacteria	Environmental Gammaproteobacteria	Uncultured Gammaproteobacteria	marine gamma proteobacterium HTCC2080	gi119505415-NZ_AAVV01000013	46	hypothetical protein	CAM_CRCL_4009619	247639	marine gamma proteobacterium HTCC2080	NA	NA	NA	NA	NA	NA	NA	NA	NA	NA	NA	NA	NA	NA	NA	NA	NA
contig_395454_3_881_-	8.09697	6.66447	0.0277577	Bacteria	Proteobacteria	Gammaproteobacteria	SAR86	SAR86_X	SAR86_XX	SAR86 cluster bacterium SAR86E	B273_1043-GCA_000307935.1_ctg6	40	TonB-dependent receptor plug domain protein	NA	1208365	SAR86 cluster bacterium SAR86E	NA	NA	NA	NA	NA	NA	NA	NA	NA	NA	NA	NA	NA	NA	NA	NA	NA
contig_707878_2_1132_+	7.9144	6.62684	0.0225637	Bacteria	Proteobacteria	Gammaproteobacteria	Alteromonadales	Alteromonadaceae	Alteromonas	Alteromonas SN2	ambt_03715-NC_015554	40	malate synthase G (EC:2.3.3.9); K01638 malate synthase [EC:2.3.3.9]	CAM_CRCL_2021	715451	Alteromonas SN2	NA	alt:ambt_03715	malate synthase G (EC:2.3.3.9); K01638 malate synthase [EC:2.3.3.9]	alt01100||alt00630||alt00620||alt01120	K01638	malate synthase [EC:2.3.3.9]	Pyruvate metabolism || Glyoxylate and dicarboxylate metabolism || Metabolic pathways || Biosynthesis of secondary metabolites || Microbial metabolism in diverse environments || Carbon metabolism	2.3.3.9	NA	NA	NA	NA	NA	PF01274	Malate synthase	NA	NA
contig_425709_101_712_+	7.44533	6.53899	0.029742	Bacteria	Proteobacteria	Gammaproteobacteria	Misc. Gammaproteobacteria	Environmental Gammaproteobacteria	Uncultured Gammaproteobacteria	gamma proteobacterium SCGC AAA168-P09	ORF0255-AAA168P9DRAFT_NO	55	IMG gene_oid=2236280940	NA	1009426	gamma proteobacterium SCGC AAA168-P09	NA	abo:ABO_0721	fecA; FecA-like outer membrane receptor; K02014 iron complex outermembrane recepter protein	NA	K02014	iron complex outermembrane recepter protein	NA	NA	Q0VRM9	NA	NA	NA	NA	_GAP_||PF07715||_GAP_	_GAP_||TonB-dependent Receptor Plug Domain||_GAP_	NA	NA
contig_463021_469_1461_-	21.0238	6.46739	0.000888871	Bacteria	Proteobacteria	Gammaproteobacteria	Thiotrichales	Piscirickettsiaceae	Methylophaga	Methylophaga frappieri	Q7C_1329-NC_017856	66	Ferric iron ABC transporter, iron-binding protein	NA	754477	Methylophaga frappieri	NA	NA	NA	NA	NA	NA	NA	NA	NA	NA	NA	NA	NA	_GAP_||PF13343	_GAP_||PF13343	NA	NA
contig_654181_1_207_+	6.91018	6.45251	0.0323757	Bacteria	Proteobacteria	Deltaproteobacteria	Bdellovibrionales	Bacteriovoracaceae	Bacteriovorax	Bacteriovorax DB6_IX	gi530769051-AUNJ01000460	45	TonB-dependent receptor plug domain protein	NA	1353530	Bacteriovorax DB6_IX	NA	NA	NA	NA	NA	NA	NA	NA	NA	NA	NA	NA	NA	NA	NA	NA	NA
contig_741113_1_837_+	6.94223	6.4486	0.0277577	Bacteria	Bacteroidetes/Chlorobi group	Flavobacteria	Flavobacteriales	Flavobacteriaceae	Gillisia	Gillisia limnaea DSM 15749	Gilli_2854-unknown	29	TonB-dependent receptor	NA	865937	Gillisia limnaea DSM 15749	NA	NA	NA	NA	NA	NA	NA	NA	NA	NA	NA	NA	NA	_GAP_||PF00593	_GAP_||TonB dependent receptor	NA	NA
contig_216052_1_444_+	6.85155	6.42911	0.0277577	Bacteria	Proteobacteria	Gammaproteobacteria	SAR86	SAR86_X	SAR86_XX	uncultured SAR86 cluster bacterium	jcvi:NT02SARS0966-Contig_3_sar86_2	56	TonB system biopolymer transport component	CAM_CRCL_10524	648174	uncultured SAR86 cluster bacterium	NA	asa:ASA_0879	TonB system biopolymer transport component	NA	NA	NA	NA	NA	A4SJE2	NA	NA	NA	NA	PF11932	Protein of unknown function (DUF3450)	NA	NA
contig_701013_1_597_+	6.80542	6.42416	0.0362564	Bacteria	Proteobacteria	Gammaproteobacteria	Methylococcales	Methylococcaceae	Methylomicrobium	Methylomicrobium alcaliphilum 20Z	MEALZ_0546-NC_016112	43	TonB-dependent receptor	NA	1091494	Methylomicrobium alcaliphilum 20Z	NA	NA	NA	NA	NA	NA	NA	NA	NA	NA	NA	NA	NA	PF07715||_GAP_	TonB-dependent Receptor Plug Domain||_GAP_	NA	NA
contig_941021_2_817_-	6.38565	6.33156	0.0362917	Bacteria	Proteobacteria	Gammaproteobacteria	Methylococcales	Methylococcaceae	Methylomicrobium	Methylomicrobium alcaliphilum 20Z	MEALZ_0546-NC_016112	38	TonB-dependent receptor	NA	1091494	Methylomicrobium alcaliphilum 20Z	NA	NA	NA	NA	NA	NA	NA	NA	NA	NA	NA	NA	NA	PF07715||_GAP_	TonB-dependent Receptor Plug Domain||_GAP_	NA	NA
contig_650403_1_201_+	6.35258	6.32508	0.0362917	Bacteria	Proteobacteria	Alphaproteobacteria	Rhodobacterales	Rhodobacteraceae	Rhodobacteraceae_X	Rhodobacteraceae bacterium KLH11	RKLH11_2090-NZ_DS999531	59	conserved hypothetical protein	CAM_CRCL_4005490	467661	Rhodobacteraceae bacterium KLH11	NA	mme:Marme_0700	hypothetical protein	NA	NA	NA	NA	NA	NA	NA	NA	NA	NA	NA	NA	NA	NA
contig_902604_1_750_+	6.13359	6.27555	0.0440177	Bacteria	Proteobacteria	Gammaproteobacteria	Misc. Gammaproteobacteria	Environmental Gammaproteobacteria	Uncultured Gammaproteobacteria	marine gamma proteobacterium HTCC2080	gi119505415-NZ_AAVV01000013	63	hypothetical protein	CAM_CRCL_4009619	247639	marine gamma proteobacterium HTCC2080	NA	NA	NA	NA	NA	NA	NA	NA	NA	NA	NA	NA	NA	NA	NA	NA	NA
contig_639798_1_885_+	27.3097	6.15883	0.000218179	Bacteria	Proteobacteria	Gammaproteobacteria	SAR86	SAR86_X	SAR86_XX	SAR86 cluster bacterium SAR86E	B273_1043-GCA_000307935.1_ctg6	43	TonB-dependent receptor plug domain protein	NA	1208365	SAR86 cluster bacterium SAR86E	NA	NA	NA	NA	NA	NA	NA	NA	NA	NA	NA	NA	NA	_GAP_||PF00593	_GAP_||TonB dependent receptor	NA	NA
contig_1190665_1_519_+	54.0773	6.14422	6.44401e-05	Bacteria	Proteobacteria	Gammaproteobacteria	Alteromonadales	Moritellaceae	Moritella	Moritella PE36	gi149907982-NZ_ABCQ01000002	37	Beta/Gamma crystallin	CAM_CRCL_4036712	58051	Moritella PE36	NA	psb:Psyr_4778	hypothetical protein	NA	NA	NA	NA	NA	Q4ZM17	NA	NA	NA	NA	NA	NA	NA	NA
contig_1137183_51_2240_-	50.9847	6.0499	5.45553e-06	Bacteria	Proteobacteria	Gammaproteobacteria	Methylococcales	Methylococcaceae	Methylomicrobium	Methylomicrobium alcaliphilum 20Z	MEALZ_0546-NC_016112	33	TonB-dependent receptor	NA	1091494	Methylomicrobium alcaliphilum 20Z	NA	NA	NA	NA	NA	NA	NA	NA	NA	NA	NA	NA	NA	PF07715||_GAP_||PF00593	TonB-dependent Receptor Plug Domain||_GAP_||TonB dependent receptor	NA	NA
contig_868159_3_1985_+	23.8063	5.80338	0.000930352	Bacteria	Proteobacteria	Gammaproteobacteria	Misc. Gammaproteobacteria	Environmental Gammaproteobacteria	Uncultured Gammaproteobacteria	marine gamma proteobacterium HTCC2080	gi119505417-NZ_AAVV01000013	49	putative outer membrane receptor protein	CAM_CRCL_41836	247639	marine gamma proteobacterium HTCC2080	NA	NA	NA	NA	NA	NA	NA	NA	NA	NA	NA	NA	NA	PF07715||_GAP_||PF00593	TonB-dependent Receptor Plug Domain||_GAP_||TonB dependent receptor	NA	NA
contig_540100_121_1833_+	12.3036	5.71065	0.026497	Bacteria	Proteobacteria	Gammaproteobacteria	SAR86	SAR86_X	SAR86_XX	SAR86 cluster bacterium SAR86E	B273_1043-GCA_000307935.1_ctg6	69	TonB-dependent receptor plug domain protein	NA	1208365	SAR86 cluster bacterium SAR86E	NA	NA	NA	NA	NA	NA	NA	NA	NA	NA	NA	NA	NA	_GAP_||PF07715||_GAP_	_GAP_||TonB-dependent Receptor Plug Domain||_GAP_	NA	NA
contig_499551_3_1439_-	48.4151	5.6981	0.000218179	Bacteria	Proteobacteria	Gammaproteobacteria	Oceanospirillales	Alcanivoracaceae	Alcanivorax	Alcanivorax borkumensis SK2	ABO_0721-NC_008260	43	fecA; FecA-like outer membrane receptor; K02014 iron complex outermembrane recepter protein	CAM_CRCL_41836	393595	Alcanivorax borkumensis SK2	NA	abo:ABO_0721	fecA; FecA-like outer membrane receptor; K02014 iron complex outermembrane recepter protein	NA	K02014	iron complex outermembrane recepter protein	NA	NA	Q0VRM9	NA	NA	NA	NA	PF07715||_GAP_	TonB-dependent Receptor Plug Domain||_GAP_	NA	NA
contig_12283_1_1308_-	12.1306	5.69231	0.0205556	Bacteria	Proteobacteria	Gammaproteobacteria	Methylococcales	Methylococcaceae	Methylomicrobium	Methylomicrobium alcaliphilum 20Z	MEALZ_0546-NC_016112	37	TonB-dependent receptor	NA	1091494	Methylomicrobium alcaliphilum 20Z	NA	NA	NA	NA	NA	NA	NA	NA	NA	NA	NA	NA	NA	PF07715||_GAP_	TonB-dependent Receptor Plug Domain||_GAP_	NA	NA
contig_183447_1_939_+	36.056	5.53771	6.44401e-05	Bacteria	Bacteroidetes/Chlorobi group	Flavobacteria	Flavobacteriales	Flavobacteriaceae	Riemerella	Riemerella anatipestifer RA-CH-2	G148_0812-NC_020125	35	hypothetical protein	NA	1271752	Riemerella anatipestifer RA-CH-2	NA	NA	NA	NA	NA	NA	NA	NA	NA	NA	NA	NA	NA	NA	NA	NA	NA
contig_681387_1_342_+	16.2765	4.98409	0.0063488	Bacteria	Proteobacteria	Gammaproteobacteria	Oceanospirillales	Oceanospirillaceae	Oceanospirillum	Neptuniibacter caesariensis	gi89095542-NZ_AAOW01000052	67	hypothetical protein	CAM_CRCL_32983047	207954	Neptuniibacter caesariensis	NA	mpc:Mar181_3078	hypothetical protein	NA	NA	NA	NA	NA	NA	NA	NA	NA	NA	NA	NA	NA	NA
contig_355752_1_1851_+	35.4937	4.15167	0.00600314	Bacteria	Proteobacteria	Gammaproteobacteria	Misc. Gammaproteobacteria	Environmental Gammaproteobacteria	Uncultured Gammaproteobacteria	gamma proteobacterium SCGC AAA168-P09	ORF0255-AAA168P9DRAFT_NO	81	IMG gene_oid=2236280940	NA	1009426	gamma proteobacterium SCGC AAA168-P09	NA	NA	NA	NA	NA	NA	NA	NA	NA	NA	NA	NA	NA	PF07715||_GAP_	TonB-dependent Receptor Plug Domain||_GAP_	NA	NA
contig_581737_3_2054_+	35.201	3.73212	0.0238607	Bacteria	SAR406	SAR406_X	SAR406_XX	SAR406_XXX	SAR406_XXXX	SAR406 cluster bacterium SCGC AAA160-I06	DRAFT_00552-DRAFT_contig_31_0.32	82	Outer membrane receptor for Fe3+-dicitrate	NA	1007123	SAR406 cluster bacterium SCGC AAA160-I06	NA	saz:Sama_0590	putative TonB-dependent receptor protein; K02014 iron complex outermembrane recepter protein	NA	K02014	iron complex outermembrane recepter protein	NA	NA	A1S342	NA	NA	NA	NA	_GAP_||PF07715||_GAP_	_GAP_||TonB-dependent Receptor Plug Domain||_GAP_	NA	NA
contig_71846_281_502_-	32.8374	3.60069	0.0063488	Bacteria	Firmicutes	Clostridia	Clostridiales	Clostridiaceae	Clostridium	Clostridium leptum DSM 753	CLOLEP_01442-NZ_ABCB02000017	51	hypothetical protein	CAM_CRCL_14268	428125	Clostridium leptum DSM 753	NA	hmo:HM1_3148	hypothetical protein	NA	NA	NA	NA	NA	B0TIG5	NA	NA	NA	NA	NA	NA	NA	NA
contig_2057602_2_1987_-	9.65387	-6.60119	0.0131619	Bacteria	Proteobacteria	Gammaproteobacteria	Pseudomonadales	Pseudomonadaceae	Pseudomonas	Pseudomonas fluorescens WH6	PFWH6_3895-NZ_AEAZ01000027	48	chitinase	CAM_CRCL_18928	746360	Pseudomonas fluorescens WH6	NA	pst:PSPTO_3933	lysozyme; K03791 putative chitinase	NA	K03791	putative chitinase	NA	NA	Q87Y72	NA	NA	NA	NA	_GAP_||PF00182||_GAP_||PF00092||_GAP_	_GAP_||Chitinase class I||_GAP_||von Willebrand factor type A domain||_GAP_	NA	NA
contig_2208629_3_2285_-	18.8277	-19.292	0.000387767	Bacteria	Firmicutes	Bacilli	Bacillales	Staphylococcaceae	Staphylococcus	Staphylococcus aureus subsp. aureus MSHR1132	SAMSHR1132_24780-NC_016941	20	sraP; serine-rich adhesin for platelets	NA	985002	Staphylococcus aureus subsp. aureus MSHR1132	NA	NA	NA	NA	NA	NA	NA	NA	NA	NA	NA	NA	NA	NA	NA	NA	NA
contig_2209911_817_1743_+	17.81	-20.8814	6.44401e-05	Bacteria	Firmicutes	Bacilli	Bacillales	Paenibacillaceae	Thermobacillus	Thermobacillus composti KWC4	Theco_4038-NC_019898	27	S-layer protein	NA	717605	Thermobacillus composti KWC4	NA	NA	NA	NA	NA	NA	NA	NA	NA	NA	NA	NA	NA	PF00041||_GAP_	Fibronectin type III domain||_GAP_	NA	NA
contig_856222_1_1503_-	17.81	-20.8814	6.44401e-05	Bacteria	Bacteroidetes/Chlorobi group	Cytophagia	Cytophagales	Flammeovirgaceae	Fulvivirga	Fulvivirga imtechensis AK7	C900_05895-GCA_000331535.1_contig95	22	Fibronectin, type III domain protein	NA	1237149	Fulvivirga imtechensis AK7	NA	NA	NA	NA	NA	NA	NA	NA	NA	NA	NA	NA	NA	_GAP_||PF00041	_GAP_||Fibronectin type III domain	NA	NA
contig_537538_1_930_-	19.0822	-20.9772	6.44401e-05	Bacteria	Cyanobacteria	Cyanobacteria_X	SubsectionI	FamilyI_I	Cyanothece	Cyanothece CCY0110	gi126660216-NZ_AAXW01000049	22	hypothetical protein	CAM_CRCL_10632	391612	Cyanothece CCY0110	NA	cpr:CPR_1850	hypothetical protein; K09888 cell division protein ZapA	NA	K09888	cell division protein ZapA	NA	NA	Q0SRU3	NA	NA	NA	NA	NA	NA	NA	NA
contig_569227_4625_4882_-	19.8454	-21.0318	6.44401e-05	Bacteria	Proteobacteria	Deltaproteobacteria	Desulfuromonadales	Desulfuromonadaceae	Desulfuromonas	Desulfuromonas acetoxidans DSM 684	Dace_3132-NZ_AAEW02000001	34	tetratricopeptide repeat protein	CAM_CRCL_4015020	281689	Desulfuromonas acetoxidans DSM 684	NA	NA	NA	NA	NA	NA	NA	NA	NA	NA	NA	NA	NA	NA	NA	NA	NA

## Sheet: P1706 C4
orf_id	Mean Abundance	log2FoldChange	Benjamini-Hochberg adjusted p-value	Domain	Phylum	Class	Order	Family	Genus	Species	best_hit	best_hit_percent_identity	best_hit_annotation	best_hit_GOS_core_cluster	best_hit_taxon_id	best_hit_species	best_hit_group	kegg_hit	kegg_desc	kegg_pathway	KO	KO_desc	KO_pathway	EC	uniprot	KOG_id	KOG_desc	KOG_class	KOG_group	PFams	PFams_desc	TIGRFams	TIGRFams_desc
contig_1435099_1_1875_+	73.7306	9.72901	1.20122e-09	Bacteria	Proteobacteria	Gammaproteobacteria	Alteromonadales	Alteromonadaceae	Alteromonas	Alteromonas macleodii str. 'Balearic Sea AD45'	AMBAS45_06470-NC_018679	47	TonB-dependent receptor	NA	1004787	Alteromonas macleodii str. 'Balearic Sea AD45'	NA	NA	NA	NA	NA	NA	NA	NA	NA	NA	NA	NA	NA	PF07715||_GAP_||PF00593	TonB-dependent Receptor Plug Domain||_GAP_||TonB dependent receptor	TIGR01783	TonB-dependent siderophore receptor
contig_644022_1_1296_+	14.8379	7.4179	0.000642649	Bacteria	Proteobacteria	Betaproteobacteria	Burkholderiales	Comamonadaceae	Pelomonas	Pelomonas Ikkarae-like	53_291007_292880-Pikk_53	35	NA	CAM_CRCL_4023199	-289811	Pelomonas Ikkarae-like	NA	rpi:Rpic_1888 || rpf:Rpic12D_1559	phosphate-selective porin O and P || phosphate-selective porin O and P	NA	NA	NA	NA	NA	C6BIS1	NA	NA	NA	NA	NA	NA	NA	NA
contig_531773_2_646_+	13.4416	7.27863	0.000960051	Bacteria	Proteobacteria	Gammaproteobacteria	Alteromonadales	Shewanellaceae	Shewanella	Shewanella woodyi ATCC 51908	Swoo_3429-NC_010506	44	MAM protein	CAM_CRCL_6232382	392500	Shewanella woodyi ATCC 51908	NA	swd:Swoo_3429	MAM protein	NA	NA	NA	NA	NA	B1KQU1	NA	NA	NA	NA	PF13583	PF13583	NA	NA
contig_930385_1_1512_+	13.1301	7.23465	0.00135563	Bacteria	Cyanobacteria	Cyanobacteria_X	SubsectionI	FamilyI_III_I	Xenococcus	Xenococcus PCC 7305	Xen7305DRAFT_00016550-Xen7305DRAFT_c225	35	RHS repeat-associated core domain	NA	102125	Xenococcus PCC 7305	NA	NA	NA	NA	NA	NA	NA	NA	NA	NA	NA	NA	NA	NA	NA	NA	NA
contig_2173555_2_1768_+	12.4356	7.16218	0.00200736	Bacteria	Bacteroidetes/Chlorobi group	Cytophagia	Cytophagales	Flammeovirgaceae	Amoebophilus	Amoebophilus asiaticus 5a2	Aasi_1435-NC_010830	37	hypothetical protein	CAM_CRCL_11542	452471	Amoebophilus asiaticus 5a2	NA	aas:Aasi_1435	hypothetical protein	NA	NA	NA	NA	NA	B3EU24	KOG0817	Acyl-CoA-binding protein	Lipid transport and metabolism	METABOLISM	_GAP_||PF12796||_GAP_||PF00612||_GAP_	_GAP_||PF12796||_GAP_||IQ calmodulin-binding motif||_GAP_	NA	NA
contig_809028_1_1560_+	10.9692	6.97902	0.00326069	Bacteria	Chlamydiae	Chlamydiae_X	Chlamydiales	Chlamydiaceae	Chlamydophila	Chlamydophila pecorum E58	G5S_0690-NC_015408	28	hypothetical protein	CAM_CRCL_6053331	331635	Chlamydophila pecorum E58	NA	cpm:G5S_0690	hypothetical protein	NA	NA	NA	NA	NA	NA	NA	NA	NA	NA	NA	NA	NA	NA
contig_813058_3_494_-	10.6136	6.94391	0.0058769	Bacteria	Proteobacteria	Deltaproteobacteria	Myxococcales	Nannocystineae	Haliangium	Haliangium ochraceum DSM 14365	Hoch_2502-NC_013440	38	hypothetical protein	CAM_CRCL_11840	502025	Haliangium ochraceum DSM 14365	NA	scl:sce6497	hypothetical protein	NA	NA	NA	NA	NA	A9GNV4	NA	NA	NA	NA	NA	NA	NA	NA
contig_706676_323_1423_+	10.6062	6.92941	0.00415409	Bacteria	Proteobacteria	Alphaproteobacteria	Sphingomonadales	Erythrobacteraceae	Erythrobacter	Erythrobacter NAP1	gi85710385-NZ_AAMW01000002	60	TonB-dependent siderophore receptor	CAM_CRCL_32471066	237727	Erythrobacter NAP1	NA	NA	NA	NA	NA	NA	NA	NA	NA	NA	NA	NA	NA	_GAP_||PF07715||_GAP_	_GAP_||TonB-dependent Receptor Plug Domain||_GAP_	NA	NA
contig_212773_3_608_-	10.5027	6.92696	0.0058769	Bacteria	Proteobacteria	Alphaproteobacteria	Sphingomonadales	Erythrobacteraceae	Erythrobacter	Erythrobacter NAP1	gi85710385-NZ_AAMW01000002	48	TonB-dependent siderophore receptor	CAM_CRCL_32471066	237727	Erythrobacter NAP1	NA	NA	NA	NA	NA	NA	NA	NA	NA	NA	NA	NA	NA	_GAP_||PF00593	_GAP_||TonB dependent receptor	NA	NA
contig_1210721_405_1025_+	10.3273	6.90263	0.00552928	Bacteria	Proteobacteria	Gammaproteobacteria	Enterobacteriales	Enterobacteriaceae	Pectobacterium	Pectobacterium wasabiae WPP163	Pecwa_3096-NC_013421	34	hypothetical protein	CAM_CRCL_14429666	561231	Pectobacterium wasabiae WPP163	NA	pwa:Pecwa_3096	hypothetical protein	NA	NA	NA	NA	NA	D0KIP3	NA	NA	NA	NA	NA	NA	NA	NA
contig_1922302_2_1687_-	9.98438	6.84164	0.006601	Bacteria	Cyanobacteria	Cyanobacteria_X	SubsectionIII	FamilyI	Trichodesmium	Trichodesmium erythraeum IMS101	Tery_2946-NC_008312	22	FkbM family methyltransferase	CAM_CRCL_4025371	203124	Trichodesmium erythraeum IMS101	NA	ter:Tery_2946	FkbM family methyltransferase	NA	NA	NA	NA	NA	Q110G4	NA	NA	NA	NA	NA	NA	NA	NA
contig_720472_1_768_+	9.76543	6.80404	0.0371539	Bacteria	Bacteroidetes/Chlorobi group	Cytophagia	Cytophagales	Cyclobacteriaceae	Cyclobacterium	Cyclobacterium marinum DSM 745	Cycma_4685-Contig510	36	sulfatase	CAM_CRCL_55441	880070	Cyclobacterium marinum DSM 745	NA	zga:zobellia_3465	sulfatase (EC:3.1.6.-)	NA	NA	NA	NA	NA	NA	KOG3867	Sulfatase	General function prediction only	POORLY CHARACTERIZED	PF00884	Sulfatase	NA	NA
contig_2219455_1_1821_-	9.62492	6.79439	0.0108129	Bacteria	Cyanobacteria	Cyanobacteria_X	SubsectionIII	FamilyI	Pseudanabaena	Pseudanabaena PCC 6802	Pse6802_1355-Contig477	24	FG-GAP repeat protein	NA	118173	Pseudanabaena PCC 6802	NA	nve:NEMVE_v1g242264	hypothetical protein	NA	NA	NA	NA	NA	A7S1V5	NA	NA	NA	NA	NA	NA	NA	NA
contig_1191045_1520_2623_-	18.8137	6.78177	0.00200736	Bacteria	Proteobacteria	Betaproteobacteria	Burkholderiales	Burkholderiaceae	Burkholderia	Burkholderia multivorans ATCC 17616	Bmul_3522-NC_010086	21	hemagluttinin domain-containing protein	CAM_CRCL_4021863	395019	Burkholderia multivorans ATCC 17616	NA	bmu:Bmul_3522	hemagluttinin domain-containing protein	NA	NA	NA	NA	NA	A9AMY5	NA	NA	NA	NA	NA	NA	NA	NA
contig_455977_3_1298_-	8.04271	6.52426	0.0190742	Bacteria	Firmicutes	Bacilli	Bacillales	Bacillaceae	Bacillus	Bacillus thuringiensis MC28	MC28_0508-NC_018693	24	pseudouridine synthase (EC:5.4.99.12)	NA	1195464	Bacillus thuringiensis MC28	NA	NA	NA	NA	NA	NA	NA	NA	NA	NA	NA	NA	NA	NA	NA	NA	NA
contig_12284_1_774_-	7.28777	6.39471	0.02388	Bacteria	Proteobacteria	Gammaproteobacteria	Alteromonadales	Shewanellaceae	Shewanella	Shewanella woodyi ATCC 51908	Swoo_3787-NC_010506	33	TonB-dependent receptor; K02014 iron complex outermembrane recepter protein	CAM_CRCL_41836	392500	Shewanella woodyi ATCC 51908	NA	swd:Swoo_3787	TonB-dependent receptor; K02014 iron complex outermembrane recepter protein	NA	K02014	iron complex outermembrane recepter protein	NA	NA	B1KEN1	NA	NA	NA	NA	NA	NA	NA	NA
contig_1989049_379_1215_+	7.29465	6.38519	0.0260193	Bacteria	Bacteroidetes/Chlorobi group	Sphingobacteriia	Sphingobacteriales	Chitinophagaceae	Niastella	Niastella koreensis GR20-10	Niako_2326-unknown	43	hypothetical protein	NA	700598	Niastella koreensis GR20-10	NA	cre:CHLREDRAFT_149710	hypothetical protein	NA	NA	NA	NA	NA	A8J1V6	NA	NA	NA	NA	_GAP_||PF11051	_GAP_||Mannosyltransferase putative	NA	NA
contig_2227942_223_2064_+	7.09362	6.3543	0.0298519	Bacteria	Chlamydiae/Verrucomicrobia group	OPB35 soil group	OPB35_X	OPB35_XX	Pedosphaera	Pedosphaera parvula Ellin514	gi223934446-NZ_ABOX02000001	48	SNF2-related protein	CAM_CRCL_4017387	320771	Pedosphaera parvula Ellin514	NA	dps:DP0995	helicase	NA	NA	NA	NA	NA	Q6APK0	NA	NA	NA	NA	NA	NA	NA	NA
contig_597014_1_1110_-	6.9462	6.31268	0.0387934	Bacteria	SAR406	SAR406_X	SAR406_XX	SAR406_XXX	SAR406_XXXX	Marinimicrobia bacterium SCGC AAA003-E22	A03E22DRAFT_00569-A03E22DRAFT_contig_52_0.53	41	Flagellar hook capping protein	NA	699266	Marinimicrobia bacterium SCGC AAA003-E22	NA	NA	NA	NA	NA	NA	NA	NA	NA	NA	NA	NA	NA	NA	NA	NA	NA
contig_1096550_3_401_-	6.47344	6.21458	0.043067	Bacteria	Bacteroidetes/Chlorobi group	Flavobacteria	Flavobacteriales	Flavobacteriaceae	Leeuwenhoekiella	Leeuwenhoekiella blandensis MED217	gi86143073-NZ_AANC01000006	49	putative TonB-dependent outer membrane protein	CAM_CRCL_32596887	398720	Leeuwenhoekiella blandensis MED217	NA	sse:Ssed_3888	TonB-dependent receptor; K02014 iron complex outermembrane recepter protein	NA	K02014	iron complex outermembrane recepter protein	NA	NA	A8G069	NA	NA	NA	NA	PF07715	TonB-dependent Receptor Plug Domain	NA	NA
contig_2070843_1_1221_-	6.37001	6.19719	0.0474222	Bacteria	Proteobacteria	Gammaproteobacteria	Misc. Gammaproteobacteria	Environmental Gammaproteobacteria	Uncultured Gammaproteobacteria	gamma proteobacterium IMCC2047	gi495804946-NZ_AEGL01000100	51	hypothetical protein	NA	434085	gamma proteobacterium IMCC2047	NA	sse:Ssed_3889	phosphate-selective porin O and P	NA	NA	NA	NA	NA	A8G070	NA	NA	NA	NA	NA	NA	NA	NA
contig_2046352_494_1786_+	10.4356	5.92487	0.0227701	Bacteria	Cyanobacteria	Cyanobacteria_X	SubsectionIV	FamilyIV_I	Nostoc	Nostoc punctiforme PCC 73102	Npun_F3360-NC_010628	45	beta-ketoacyl synthase (EC:2.3.1.94 1.6.5.5)	CAM_CRCL_4006685	63737	Nostoc punctiforme PCC 73102	NA	npu:Npun_F3360	beta-ketoacyl synthase (EC:2.3.1.94 1.6.5.5)	NA	NA	NA	NA	NA	B2J016	NA	NA	NA	NA	PF13602||PF08659||_GAP_	PF13602||KR domain||_GAP_	NA	NA
contig_797832_1_1368_+	18.1135	5.80635	0.00552928	Bacteria	Cyanobacteria	Cyanobacteria_X	SubsectionI	FamilyI_III_II	Chroococcidiopsis	Chroococcidiopsis PCC 6712	Chr6712_4329-Contig3	30	proteinase inhibitor I4 serpin	NA	118675	Chroococcidiopsis PCC 6712	NA	mac:MA2246	squamous cell carcinoma antigen; K13963 serpin B	NA	K13963	serpin B	Amoebiasis	NA	Q8TNN7	KOG2392	Serpin	Defense mechanisms	CELLULAR PROCESSES AND SIGNALING	_GAP_||PF00079	_GAP_||Serpin (serine protease inhibitor)	NA	NA
contig_701013_1_597_+	13.8682	5.42512	0.0160688	Bacteria	Proteobacteria	Gammaproteobacteria	Methylococcales	Methylococcaceae	Methylomicrobium	Methylomicrobium alcaliphilum 20Z	MEALZ_0546-NC_016112	43	TonB-dependent receptor	NA	1091494	Methylomicrobium alcaliphilum 20Z	NA	NA	NA	NA	NA	NA	NA	NA	NA	NA	NA	NA	NA	PF07715||_GAP_	TonB-dependent Receptor Plug Domain||_GAP_	NA	NA
contig_701072_3_1208_-	11.8066	5.21411	0.0470655	Bacteria	Proteobacteria	Gammaproteobacteria	Alteromonadales	Shewanellaceae	Shewanella	Shewanella sediminis HAW-EB3	Ssed_3888-NC_009831	29	TonB-dependent receptor; K02014 iron complex outermembrane recepter protein	CAM_CRCL_41836	425104	Shewanella sediminis HAW-EB3	NA	sse:Ssed_3888	TonB-dependent receptor; K02014 iron complex outermembrane recepter protein	NA	K02014	iron complex outermembrane recepter protein	NA	NA	A8G069	NA	NA	NA	NA	NA	NA	NA	NA
contig_31526_908_1132_-	24.202	4.63834	0.000960051	Bacteria	Proteobacteria	Alphaproteobacteria	unclassified Alphaproteobacteria	Polymorphum	Polymorphum gilvum	Polymorphum gilvum SL003B-26A1	SL003B_2078-NC_015259	50	nuoJ; NADH dehydrogenase I chain J transmembrane protein; K00339 NADH-quinone oxidoreductase subunit J [EC:1.6.5.3]	CAM_CRCL_325	991905	Polymorphum gilvum SL003B-26A1	NA	pgv:SL003B_2078	nuoJ; Probable NADH dehydrogenase I chain J transmembrane protein; K00339 NADH dehydrogenase I subunit J [EC:1.6.5.3]	pgv00190||pgv01100	K00339	NADH-quinone oxidoreductase subunit J [EC:7.1.1.2]	Oxidative phosphorylation || Metabolic pathways	1.6.5.3	NA	NA	NA	NA	NA	NA	NA	NA	NA
contig_288495_1_807_+	35.0963	4.57883	0.000252009	Bacteria	Proteobacteria	Gammaproteobacteria	Methylococcales	Methylococcaceae	Methylomicrobium	Methylomicrobium alcaliphilum 20Z	MEALZ_0546-NC_016112	37	TonB-dependent receptor	NA	1091494	Methylomicrobium alcaliphilum 20Z	NA	NA	NA	NA	NA	NA	NA	NA	NA	NA	NA	NA	NA	NA	NA	NA	NA
contig_931839_1_684_+	11.6194	4.57176	0.0394421	Bacteria	Proteobacteria	Gammaproteobacteria	Methylococcales	Methylococcaceae	Methylomicrobium	Methylomicrobium alcaliphilum 20Z	MEALZ_0546-NC_016112	42	TonB-dependent receptor	NA	1091494	Methylomicrobium alcaliphilum 20Z	NA	NA	NA	NA	NA	NA	NA	NA	NA	NA	NA	NA	NA	NA	NA	NA	NA
contig_12283_1_1308_-	13.8853	4.43508	0.0470655	Bacteria	Proteobacteria	Gammaproteobacteria	Methylococcales	Methylococcaceae	Methylomicrobium	Methylomicrobium alcaliphilum 20Z	MEALZ_0546-NC_016112	37	TonB-dependent receptor	NA	1091494	Methylomicrobium alcaliphilum 20Z	NA	NA	NA	NA	NA	NA	NA	NA	NA	NA	NA	NA	NA	PF07715||_GAP_	TonB-dependent Receptor Plug Domain||_GAP_	NA	NA
contig_741113_1_837_+	21.2903	4.21347	0.0058769	Bacteria	Bacteroidetes/Chlorobi group	Flavobacteria	Flavobacteriales	Flavobacteriaceae	Gillisia	Gillisia limnaea DSM 15749	Gilli_2854-unknown	29	TonB-dependent receptor	NA	865937	Gillisia limnaea DSM 15749	NA	NA	NA	NA	NA	NA	NA	NA	NA	NA	NA	NA	NA	_GAP_||PF00593	_GAP_||TonB dependent receptor	NA	NA
contig_393520_3_1256_+	16.9491	4.08716	0.0131614	Bacteria	Bacteroidetes/Chlorobi group	Cytophagia	Cytophagales	Cytophagaceae	Runella	Runella slithyformis DSM 19594	Runsl_1807-unknown	29	proteinase inhibitor I4 serpin	CAM_CRCL_4000333	761193	Runella slithyformis DSM 19594	NA	ppp:PHYPADRAFT_126860	hypothetical protein; K13963 serpin B	NA	K13963	serpin B	Amoebiasis	NA	A9SB17	KOG2392	Serpin	Defense mechanisms	CELLULAR PROCESSES AND SIGNALING	PF00079	Serpin (serine protease inhibitor)	NA	NA
contig_1137183_51_2240_-	90.2376	3.44115	1.76197e-05	Bacteria	Proteobacteria	Gammaproteobacteria	Methylococcales	Methylococcaceae	Methylomicrobium	Methylomicrobium alcaliphilum 20Z	MEALZ_0546-NC_016112	33	TonB-dependent receptor	NA	1091494	Methylomicrobium alcaliphilum 20Z	NA	NA	NA	NA	NA	NA	NA	NA	NA	NA	NA	NA	NA	PF07715||_GAP_||PF00593	TonB-dependent Receptor Plug Domain||_GAP_||TonB dependent receptor	NA	NA
contig_179513_833_1096_+	21.4936	3.38835	0.0160688	Bacteria	Proteobacteria	Alphaproteobacteria	SAR116	SAR116_X	SAR116_XX	SAR116 cluster alpha proteobacterium HIMB100	HIMB100_00008370-GCA_000238815.2_contig6	42	F0F1-type ATP synthase, alpha subunit	NA	909943	SAR116 cluster alpha proteobacterium HIMB100	NA	hmc:HYPMC_4163	atpB; Fo ATP synthase subunit A (EC:3.6.3.14); K02108 F-type H+-transporting ATPase subunit a [EC:3.6.3.14]	hmc00190||hmc01100	K02108	F-type H+-transporting ATPase subunit a	Oxidative phosphorylation || Photosynthesis || Metabolic pathways	3.6.3.14	NA	KOG4665	ATP synthase F0 subunit 6 and related proteins	Energy production and conversion	METABOLISM	_GAP_||PF00119	_GAP_||ATP synthase A chain	NA	NA
contig_396452_3_956_-	115.382	3.2584	0.00229613	Bacteria	Proteobacteria	Alphaproteobacteria	Rhizobiales	Xanthobacteraceae	Azorhizobium	Azorhizobium caulinodans ORS 571	AZC_1374-NC_009937	53	flavin-containing monooxygenase; K00485 dimethylaniline monooxygenase (N-oxide forming) [EC:1.14.13.8]	CAM_CRCL_2528	438753	Azorhizobium caulinodans ORS 571	NA	azc:AZC_1374	flavin-containing monooxygenase; K00485 dimethylaniline monooxygenase (N-oxide forming) [EC:1.14.13.8]	azc01120||azc00680	K00485	dimethylaniline monooxygenase (N-oxide forming) [EC:1.14.13.8]	Drug metabolism - cytochrome P450 || Microbial metabolism in diverse environments	1.14.13.8	A8I1G8	NA	NA	NA	NA	PF00743||_GAP_	Flavin-binding monooxygenase-like||_GAP_	NA	NA
contig_2226736_1_1149_+	28.6091	3.1649	0.0126392	Bacteria	Proteobacteria	Gammaproteobacteria	Alteromonadales	Moritellaceae	Moritella	Moritella PE36	gi149911609-NZ_ABCQ01000055	32	ribonuclease, Rne/Rng family	CAM_CRCL_4001605	58051	Moritella PE36	NA	NA	NA	NA	NA	NA	NA	NA	NA	NA	NA	NA	NA	NA	NA	NA	NA
contig_71846_281_502_-	39.8661	2.98712	0.0170774	Bacteria	Firmicutes	Clostridia	Clostridiales	Clostridiaceae	Clostridium	Clostridium leptum DSM 753	CLOLEP_01442-NZ_ABCB02000017	51	hypothetical protein	CAM_CRCL_14268	428125	Clostridium leptum DSM 753	NA	hmo:HM1_3148	hypothetical protein	NA	NA	NA	NA	NA	B0TIG5	NA	NA	NA	NA	NA	NA	NA	NA
contig_245572_2_1084_-	65.3336	2.79676	0.0397567	Bacteria	Planctomycetes	Planctomycetacia	Planctomycetales	Planctomycetaceae	Planctomyces	Planctomyces limnophilus DSM 3776	Plim_0588-NC_014149	25	Prolyl oligopeptidase	CAM_CRCL_4000843	521674	Planctomyces limnophilus DSM 3776	NA	gag:Glaag_0045	hypothetical protein	NA	NA	NA	NA	NA	NA	NA	NA	NA	NA	_GAP_||PF05960	_GAP_||Bacterial protein of unknown function (DUF885)	NA	NA
contig_977099_67_681_-	78.1142	2.618	0.0166185	Bacteria	Proteobacteria	Alphaproteobacteria	Rhizobiales	Xanthobacteraceae	Azorhizobium	Azorhizobium caulinodans ORS 571	AZC_1374-NC_009937	52	flavin-containing monooxygenase; K00485 dimethylaniline monooxygenase (N-oxide forming) [EC:1.14.13.8]	CAM_CRCL_2528	438753	Azorhizobium caulinodans ORS 571	NA	azc:AZC_1374	flavin-containing monooxygenase; K00485 dimethylaniline monooxygenase (N-oxide forming) [EC:1.14.13.8]	azc01120||azc00680	K00485	dimethylaniline monooxygenase (N-oxide forming) [EC:1.14.13.8]	Drug metabolism - cytochrome P450 || Microbial metabolism in diverse environments	1.14.13.8	A8I1G8	NA	NA	NA	NA	PF00743||_GAP_	Flavin-binding monooxygenase-like||_GAP_	NA	NA
contig_2223560_94_663_-	139.885	-2.18632	0.0408412	Bacteria	Bacteroidetes/Chlorobi group	Cytophagia	Cytophagales	Cytophagaceae	Pontibacter	Pontibacter BAB1700	O71_06802-GCA_000277005.1_contig42	61	transcription antitermination protein nusG	NA	1144253	Pontibacter BAB1700	NA	chu:CHU_3174	nusG; transcription antitermination protein NusG; K02601 transcriptional antiterminator NusG	NA	K02601	transcriptional antiterminator NusG	NA	NA	Q11QA0	NA	NA	NA	NA	PF02357||_GAP_	Transcription termination factor nusG||_GAP_	TIGR00922	transcription termination/antitermination factor NusG
contig_2221567_3_2906_+	167.863	-2.37762	0.0298519	Bacteria	Bacteroidetes/Chlorobi group	Cytophagia	Cytophagales	Cytophagaceae	Microscilla	Microscilla marina ATCC 23134	gi124005224-NZ_AAWS01000013	39	molybdopterin oxidoreductase, iron-sulfur binding subunit	CAM_CRCL_23407	313606	Microscilla marina ATCC 23134	NA	NA	NA	NA	NA	NA	NA	NA	NA	NA	NA	NA	NA	_GAP_||PF12838||_GAP_	_GAP_||4Fe-4S dicluster domain||_GAP_	NA	NA
contig_1557457_885_3188_+	41.6052	-2.55532	0.0286443	Bacteria	Bacteroidetes/Chlorobi group	Cytophagia	Cytophagales	Cyclobacteriaceae	Echinicola	Echinicola vietnamensis DSM 17526	Echvi_0773-NC_019904	68	2-oxoglutarate dehydrogenase, E1 component	NA	926556	Echinicola vietnamensis DSM 17526	NA	NA	NA	NA	NA	NA	NA	NA	NA	NA	NA	NA	NA	_GAP_||PF00676||_GAP_||PF02779||_GAP_	_GAP_||Dehydrogenase E1 component||_GAP_||Transketolase, pyrimidine binding domain||_GAP_	TIGR00239	oxoglutarate dehydrogenase (succinyl-transferring), E1 component
contig_462412_240_551_-	159.335	-2.60868	0.0224877	Bacteria	Bacteroidetes/Chlorobi group	Cytophagia	Cytophagales	Cytophagaceae	Fibrella	Fibrella aestuarina BUZ 2	FAES_5331-NC_020054	47	ribosomal protein L29	NA	1166018	Fibrella aestuarina BUZ 2	NA	NA	NA	NA	NA	NA	NA	NA	NA	NA	NA	NA	NA	PF00831||_GAP_	Ribosomal L29 protein||_GAP_	TIGR00012||_GAP_	ribosomal protein L29||_GAP_
contig_442309_254_1072_+	33.9446	-2.6434	0.0474222	Bacteria	Bacteroidetes/Chlorobi group	Cytophagia	Cytophagales	Flammeovirgaceae	Marivirga	Marivirga tractuosa DSM 4126	Ftrac_2593-NC_014759	35	tetratricopeptide domain protein	CAM_CRCL_4006366	643867	Marivirga tractuosa DSM 4126	NA	NA	NA	NA	NA	NA	NA	NA	NA	NA	NA	NA	NA	_GAP_||PF13174||_GAP_||PF14559	_GAP_||Tetratricopeptide repeat||_GAP_||PF14559	NA	NA
contig_32213_3_1670_-	42.8233	-2.83309	0.0122539	Bacteria	Bacteroidetes/Chlorobi group	Cytophagia	Cytophagales	Flammeovirgaceae	Fulvivirga	Fulvivirga imtechensis AK7	C900_04189-GCA_000331535.1_contig6	68	DNA gyrase subunit A	NA	1237149	Fulvivirga imtechensis AK7	NA	chu:CHU_1682	gyrA; DNA gyrase subunit A (EC:5.99.1.3); K02469 DNA gyrase subunit A [EC:5.99.1.3]	NA	K02469	DNA gyrase subunit A [EC:5.99.1.3]	NA	5.99.1.3	Q11UG4	NA	NA	NA	NA	_GAP_||PF00521||_GAP_||PF03989	_GAP_||DNA gyrase/topoisomerase IV, subunit A||_GAP_||DNA gyrase C-terminal domain, beta-propeller	TIGR01063	DNA gyrase, A subunit
contig_983674_3_431_-	27.1431	-2.96754	0.0470655	Bacteria	Bacteroidetes/Chlorobi group	Flavobacteria	Flavobacteriales	Flavobacteriaceae	Imtechella halotolerans	Imtechella halotolerans K1	W5A_06173-GCA_000260835.1_Contig4	68	fructose-bisphosphate aldolase	NA	946077	Imtechella halotolerans K1	NA	fjo:Fjoh_1463	fructose-bisphosphate aldolase (EC:4.1.2.13); K01624 fructose-bisphosphate aldolase, class II [EC:4.1.2.13]	fjo00010||fjo00030||fjo00051||fjo01110||fjo00680||fjo01120||fjo01100	K01624	fructose-bisphosphate aldolase, class II [EC:4.1.2.13]	Glycolysis / Gluconeogenesis || Pentose phosphate pathway || Fructose and mannose metabolism || Methane metabolism || Carbon fixation in photosynthetic organisms || Metabolic pathways || Biosynthesis of secondary metabolites || Microbial metabolism in diverse environments || Biosynthesis of antibiotics || Carbon metabolism || Biosynthesis of amino acids	4.1.2.13	A5FJW7	NA	NA	NA	NA	PF01116	Fructose-bisphosphate aldolase class-II	NA	NA
contig_1184883_1_609_-	51.1956	-2.96955	0.00616313	Bacteria	Bacteroidetes/Chlorobi group	Sphingobacteriia	Sphingobacteriales	Sphingobacteriaceae	Pedobacter	Pedobacter saltans DSM 12145	Pedsa_2049-NC_015177	75	fructose-bisphosphate aldolase	CAM_CRCL_1993	762903	Pedobacter saltans DSM 12145	NA	shg:Sph21_3994	fructose-bisphosphate aldolase, class II (EC:4.1.2.13); K01624 fructose-bisphosphate aldolase, class II [EC:4.1.2.13]	shg01120||shg01100||shg00051||shg00010||shg00680||shg01110||shg00030	K01624	fructose-bisphosphate aldolase, class II [EC:4.1.2.13]	Glycolysis / Gluconeogenesis || Pentose phosphate pathway || Fructose and mannose metabolism || Methane metabolism || Carbon fixation in photosynthetic organisms || Metabolic pathways || Biosynthesis of secondary metabolites || Microbial metabolism in diverse environments || Biosynthesis of antibiotics || Carbon metabolism || Biosynthesis of amino acids	4.1.2.13	NA	NA	NA	NA	NA	PF01116	Fructose-bisphosphate aldolase class-II	TIGR01520	fructose-bisphosphate aldolase, class II
contig_117234_968_2926_-	79.6869	-3.00521	0.0058769	Bacteria	Bacteroidetes/Chlorobi group	Flavobacteria	Flavobacteriales	Flavobacteriaceae	Zunongwangia	Zunongwangia profunda SM-A87	ZPR_0231-NC_014041	70	succinate dehydrogenase; K00239 succinate dehydrogenase flavoprotein subunit [EC:1.3.99.1]	CAM_CRCL_3472	655815	Zunongwangia profunda SM-A87	NA	zpr:ZPR_0231	succinate dehydrogenase; K00239 succinate dehydrogenase flavoprotein subunit [EC:1.3.99.1]	zpr00190||zpr01120||zpr01110||zpr00020||zpr01100||zpr00650	K00239	succinate dehydrogenase / fumarate reductase, flavoprotein subunit [EC:1.3.5.1 1.3.5.4]	Citrate cycle (TCA cycle) || Oxidative phosphorylation || Butanoate metabolism || Carbon fixation pathways in prokaryotes || Metabolic pathways || Biosynthesis of secondary metabolites || Microbial metabolism in diverse environments || Biosynthesis of antibiotics || Carbon metabolism || Legionellosis	1.3.99.1	D5BCS9	NA	NA	NA	NA	PF00890||_GAP_||PF02910	FAD binding domain||_GAP_||domain	TIGR01811||_GAP_	succinate dehydrogenase or fumarate reductase, flavoprotein subunit||_GAP_
contig_2013635_124_1152_+	55.4158	-3.1422	0.00229613	Bacteria	Bacteroidetes/Chlorobi group	Chlorobia	Chlorobiales	Chlorobiaceae	Chloroherpeton	Chloroherpeton thalassium ATCC 35110	Ctha_0408-NC_011026	51	hypothetical protein	CAM_CRCL_4011769	517418	Chloroherpeton thalassium ATCC 35110	NA	cts:Ctha_0408	hypothetical protein	NA	NA	NA	NA	NA	B3QUH3	NA	NA	NA	NA	PF07642	Protein of unknown function (DUF1597)	NA	NA
contig_2232648_3_1382_-	32.7438	-3.19964	0.007874	Bacteria	Bacteroidetes/Chlorobi group	Cytophagia	Cytophagales	Cytophagaceae	Cytophaga	Cytophaga hutchinsonii ATCC 33406	CHU_1075-NC_008255	34	beta-glycosidase-like protein	CAM_CRCL_4012279	269798	Cytophaga hutchinsonii ATCC 33406	NA	chu:CHU_1075	beta-glycosidase-like protein	NA	NA	NA	NA	NA	Q11W64	NA	NA	NA	NA	NA	NA	NA	NA
contig_1788076_2_1981_-	22.5232	-3.30632	0.0474512	Bacteria	Bacteroidetes/Chlorobi group	Flavobacteria	Flavobacteriales	Flavobacteriaceae	Myroides	Myroides odoratus DSM 2801	Myrod_2544-Contig1	45	band 7 protein	NA	929704	Myroides odoratus DSM 2801	NA	kdi:Krodi_0452	band 7 protein	NA	NA	NA	NA	NA	NA	NA	NA	NA	NA	NA	NA	NA	NA
contig_2269673_2_1159_-	20.8542	-3.79797	0.007874	Bacteria	Bacteroidetes/Chlorobi group	Flavobacteria	Flavobacteriales	Flavobacteriaceae	Flavobacteriaceae bacterium	Flavobacteriaceae bacterium S85	gi497822420-NZ_AFPK01000065	89	aconitate hydratase	NA	1042376	Flavobacteriaceae bacterium S85	NA	lan:Lacal_0064	Aconitate hydratase (EC:4.2.1.3); K01682 aconitate hydratase 2 [EC:4.2.1.3]	lan01100||lan00630||lan01120||lan00020||lan01110	K01682	aconitate hydratase 2 / 2-methylisocitrate dehydratase [EC:4.2.1.3 4.2.1.99]	Citrate cycle (TCA cycle) || Glyoxylate and dicarboxylate metabolism || Propanoate metabolism || Carbon fixation pathways in prokaryotes || Metabolic pathways || Biosynthesis of secondary metabolites || Microbial metabolism in diverse environments || Biosynthesis of antibiotics || Carbon metabolism || 2-Oxocarboxylic acid metabolism || Biosynthesis of amino acids	4.2.1.3	NA	NA	NA	NA	NA	PF06434||PF00330	Aconitate hydratase 2 N-terminus||Aconitase family (aconitate hydratase)	NA	NA
contig_1429680_3_1352_-	46.5172	-3.8389	0.00804275	Bacteria	Bacteroidetes/Chlorobi group	Cytophagia	Cytophagales	Cytophagaceae	Cytophaga	Cytophaga hutchinsonii ATCC 33406	CHU_1705-NC_008255	33	tig; peptidyl-prolyl cis-trans isomerase (EC:5.2.1.8); K03545 trigger factor	CAM_CRCL_23921	269798	Cytophaga hutchinsonii ATCC 33406	NA	chu:CHU_1705	tig; peptidyl-prolyl cis-trans isomerase (EC:5.2.1.8); K03545 trigger factor	NA	K03545	trigger factor	NA	NA	Q11UE2	NA	NA	NA	NA	PF05697||_GAP_	Bacterial trigger factor protein (TF)||_GAP_	NA	NA
contig_2277145_3_1280_-	16.8738	-4.61706	0.0126392	Bacteria	Bacteroidetes/Chlorobi group	Cytophagia	Cytophagales	Cyclobacteriaceae	Echinicola	Echinicola vietnamensis DSM 17526	Echvi_0701-NC_019904	69	cysteinyl-tRNA synthetase	NA	926556	Echinicola vietnamensis DSM 17526	NA	NA	NA	NA	NA	NA	NA	NA	NA	NA	NA	NA	NA	PF01406||_GAP_||PF09190	tRNA synthetases class I (C) catalytic domain||_GAP_||DALR domain	TIGR00435	cysteine--tRNA ligase
contig_986292_1_1395_-	13.2316	-5.22749	0.0298519	Bacteria	Bacteroidetes/Chlorobi group	Cytophagia	Cytophagales	Cytophagaceae	Cytophaga	Cytophaga hutchinsonii ATCC 33406	CHU_3278-NC_008255	78	carB; carbamoyl-phosphate synthase large subunit (EC:6.3.5.5); K01955 carbamoyl-phosphate synthase large subunit [EC:6.3.5.5]	CAM_CRCL_8560	269798	Cytophaga hutchinsonii ATCC 33406	NA	chu:CHU_3278	carB; carbamoyl-phosphate synthase large subunit (EC:6.3.5.5); K01955 carbamoyl-phosphate synthase large subunit [EC:6.3.5.5]	chu01100||chu00240||chu00250	K01955	carbamoyl-phosphate synthase large subunit [EC:6.3.5.5]	Pyrimidine metabolism || Alanine, aspartate and glutamate metabolism || Metabolic pathways	6.3.5.5	Q11PZ5	NA	NA	NA	NA	_GAP_||PF02786||_GAP_||PF02787	_GAP_||Carbamoyl-phosphate synthase L chain, ATP binding domain||_GAP_||Carbamoyl-phosphate synthetase large chain, oligomerisation domain	NA	NA
contig_2145061_165_536_+	24.8242	-5.42485	0.00711753	Bacteria	Firmicutes	Clostridia	Clostridiales	Lachnospiraceae	Lachnospiraceae bacterium	Lachnospiraceae bacterium 2_1_46FAA	gi497076725-NZ_KE150017	42	alanine racemase	NA	742723	Lachnospiraceae bacterium 2_1_46FAA	NA	ana:alr2458	alr; alanine racemase (EC:5.1.1.1); K01775 alanine racemase [EC:5.1.1.1]	ana01100||ana00473	K01775	alanine racemase [EC:5.1.1.1]	D-Alanine metabolism || Metabolic pathways || Vancomycin resistance	5.1.1.1	Q8YU96	NA	NA	NA	NA	_GAP_||PF01168	_GAP_||Alanine racemase, N-terminal domain	NA	NA
contig_2270038_3_635_-	7.13426	-6.30151	0.0387934	Bacteria	Actinobacteria	Actinobacteria_X	Frankiales	Acidothermaceae	Acidothermus	Acidothermus cellulolyticus 11B	Acel_1635-NC_008578	29	pyridoxal-5'-phosphate-dependent enzyme subunit beta	CAM_CRCL_1602	351607	Acidothermus cellulolyticus 11B	NA	ace:Acel_1635	pyridoxal-5'-phosphate-dependent enzyme, beta subunit	NA	NA	NA	NA	NA	A0LVE7	NA	NA	NA	NA	PF00291	Pyridoxal-phosphate dependent enzyme	NA	NA
contig_1497489_2_715_+	7.73453	-6.41859	0.0227701	Bacteria	Proteobacteria	Gammaproteobacteria	SAR92	SAR92_X	SAR92_XX	gamma proteobacterium HTCC2207	gi90417449-NZ_AAPI01000011	72	TonB-dependent receptor plug domain	CAM_CRCL_32862437	314287	gamma proteobacterium HTCC2207	NA	nar:Saro_3871	TonB-dependent receptor	NA	NA	NA	NA	NA	A4XDV5	NA	NA	NA	NA	PF07715||_GAP_	TonB-dependent Receptor Plug Domain||_GAP_	NA	NA
contig_1202563_2_634_+	7.82638	-6.43439	0.0190742	Bacteria	Actinobacteria	Actinobacteria_X	Corynebacteriales	Mycobacteriaceae	Mycobacterium	Mycobacterium MOTT36Y	W7S_17915-NC_017904	31	hypothetical protein	NA	1168287	Mycobacterium MOTT36Y	NA	NA	NA	NA	NA	NA	NA	NA	NA	NA	NA	NA	NA	NA	NA	NA	NA
contig_2249670_1_897_+	8.43288	-6.54243	0.0142704	Bacteria	Proteobacteria	Deltaproteobacteria	Desulfovibrionales	Desulfovibrionaceae	Desulfovibrio	Desulfovibrio hydrothermalis AM13 = DSM 14728	DESAM_23212-NC_020055	32	Ion transport 2 domain protein	NA	1121451	Desulfovibrio hydrothermalis AM13 = DSM 14728	NA	NA	NA	NA	NA	NA	NA	NA	NA	NA	NA	NA	NA	_GAP_||PF07885||_GAP_	_GAP_||Ion channel||_GAP_	NA	NA
contig_2270248_88_1107_+	8.53286	-6.56186	0.0160688	Bacteria	Bacteroidetes/Chlorobi group	Cytophagia	Cytophagales	Cytophagaceae	Hymenobacter	Hymenobacter roseosalivarius DSM 11622	HrosDRAFT_3830-Hros_Contig00143	63	glycoside hydrolase 15-related	NA	645990	Hymenobacter roseosalivarius DSM 11622	NA	NA	NA	NA	NA	NA	NA	NA	NA	NA	NA	NA	NA	_GAP_||PF00723	_GAP_||Glycosyl hydrolases family 15	NA	NA
contig_2275638_35_1234_-	8.56904	-6.56596	0.0160688	Bacteria	Bacteroidetes/Chlorobi group	Cytophagia	Cytophagales	Cytophagaceae	Microscilla	Microscilla marina ATCC 23134	gi124006130-NZ_AAWS01000019	62	aminotransferase, class I/II	CAM_CRCL_29739	313606	Microscilla marina ATCC 23134	NA	NA	NA	NA	NA	NA	NA	NA	NA	NA	NA	NA	NA	_GAP_||PF00155	_GAP_||Aminotransferase class I and II	NA	NA
contig_2276073_3_947_-	8.62871	-6.57689	0.0126392	Bacteria	Proteobacteria	Epsilonproteobacteria	Campylobacterales	Helicobacteraceae	Helicobacter	Helicobacter cetorum MIT 00-7128	HCW_06670-NC_017737	41	ATP-dependent RNA helicase	NA	182217	Helicobacter cetorum MIT 00-7128	NA	NA	NA	NA	NA	NA	NA	NA	NA	NA	NA	NA	NA	PF00271||_GAP_	Helicase conserved C-terminal domain||_GAP_	NA	NA
contig_2183848_1_930_-	8.83445	-6.61326	0.017791	Bacteria	Proteobacteria	Deltaproteobacteria	Bdellovibrionales	Bacteriovoracaceae	Bacteriovorax	Bacteriovorax Seq25_V	gi530764932-AUNI01000020	24	amino acid permease	NA	1201288	Bacteriovorax Seq25_V	NA	nmg:Nmag_0441	amino acid permease-associated region	NA	NA	NA	NA	NA	D3SXY9	NA	NA	NA	NA	PF13520	Amino acid permease	NA	NA
contig_1707228_2_1597_-	8.98384	-6.63465	0.00908095	Bacteria	Bacteroidetes/Chlorobi group	Ignavibacteriae	Ignavibacteriales	Ignavibacteriaceae	Ignavibacterium	Ignavibacterium album JCM 16511	IALB_1298-NC_017464	37	hypothetical protein	NA	945713	Ignavibacterium album JCM 16511	NA	NA	NA	NA	NA	NA	NA	NA	NA	NA	NA	NA	NA	NA	NA	NA	NA
contig_648382_1_1371_-	9.20961	-6.66882	0.0227704	Bacteria	Bacteroidetes/Chlorobi group	Chlorobia	Chlorobiales	Chlorobiaceae	Chlorobium	Chlorobium phaeobacteroides DSM 266	Cpha266_0840-NC_008639	28	ribosome assembly protein 4 (RSA4)	CAM_CRCL_4017039	290317	Chlorobium phaeobacteroides DSM 266	NA	cph:Cpha266_0840	ribosome assembly protein 4 (RSA4)	NA	NA	NA	NA	NA	A1BER4	KOG0266	WD40 repeat-containing protein	General function prediction only	POORLY CHARACTERIZED	_GAP_||PF00400||_GAP_	_GAP_||WD domain, G-beta repeat||_GAP_	NA	NA
contig_2036666_3_908_+	9.85097	-6.77061	0.0127363	Bacteria	Proteobacteria	Alphaproteobacteria	Misc. Alphaproteobacteria	Environmental Alphaproteobacteria	Uncultured Alphaproteobacteria	alpha proteobacterium HIMB59	HIMB59_00015010-NC_018644	56	NAD-binding, UDP-glucose/GDP-mannose dehydrogenase family protein	NA	744985	alpha proteobacterium HIMB59	NA	NA	NA	NA	NA	NA	NA	NA	NA	NA	NA	NA	NA	PF03721||PF00984||_GAP_	UDP-glucose/GDP-mannose dehydrogenase family, NAD binding domain||UDP-glucose/GDP-mannose dehydrogenase family, central domain||_GAP_	NA	NA
contig_1166007_139_1497_+	10.5271	-6.86489	0.00596827	Bacteria	SAR406	SAR406_X	SAR406_XX	SAR406_XXX	SAR406_XXXX	Marinimicrobia bacterium SCGC AAA003-E22	A03E22DRAFT_00659-A03E22DRAFT_contig_52_0.53	78	DNA-directed RNA polymerase, beta' subunit, predominant form	NA	699266	Marinimicrobia bacterium SCGC AAA003-E22	NA	sru:SRU_1757 || srm:SRM_01970	rpoC; DNA-directed RNA polymerase subunit beta' (EC:2.7.7.6); K03046 DNA-directed RNA polymerase subunit beta' [EC:2.7.7.6] || rpoC; DNA-directed RNA polymerase beta' chain (EC:2.7.7.6); K03046 DNA-directed RNA polymerase subunit beta' [EC:2.7.7.6]	srm03020||srm01100||srm00230||srm00240	K03046	DNA-directed RNA polymerase subunit beta' [EC:2.7.7.6]	Metabolic pathways || RNA polymerase	2.7.7.6	NA	NA	NA	NA	NA	_GAP_||PF00651||PF07707||_GAP_	_GAP_||BTB/POZ domain||BTB And C-terminal Kelch||_GAP_	NA	NA
contig_2130433_2_691_-	11.2054	-6.95638	0.0184646	Bacteria	Firmicutes	Clostridia	Clostridiales	Clostridiaceae	Clostridium	Clostridium bartlettii DSM 16795	CLOBAR_00909-NZ_ABEZ02000016	35	diaminohydroxyphosphoribosylaminopyrimidine deaminase (EC 3.5.4.26)/5-amino-6-(5-phosphoribosylamino)uracil reductase (EC 1.1.1.193)	CAM_CRCL_4000825	445973	Clostridium bartlettii DSM 16795	NA	twh:TWT690 || tws:TW709	dipeptide ABC transporter substrate-binding-like protein (EC:3.5.4.25); K01497 GTP cyclohydrolase II [EC:3.5.4.25] || ribA; GTP cyclohydrolase II (EC:3.5.4.25); K01497 GTP cyclohydrolase II [EC:3.5.4.25]	tws01100||tws00740	K01497	GTP cyclohydrolase II [EC:3.5.4.25]	Riboflavin metabolism || Folate biosynthesis || Metabolic pathways || Biosynthesis of secondary metabolites || Quorum sensing	3.5.4.25	Q83HC0	NA	NA	NA	NA	PF01872||_GAP_||PF00925	RibD C-terminal domain||_GAP_||GTP cyclohydrolase II	NA	NA
contig_2180912_1_1995_+	11.8177	-7.03318	0.0126392	Bacteria	Proteobacteria	Gammaproteobacteria	Alteromonadales	Shewanellaceae	Shewanella	Shewanella frigidimarina NCIMB 400	Sfri_1394-NC_008345	24	ATPase	CAM_CRCL_6253129	318167	Shewanella frigidimarina NCIMB 400	NA	sfr:Sfri_1394	ATPase	NA	NA	NA	NA	NA	Q084R9	NA	NA	NA	NA	NA	NA	NA	NA
contig_797963_3_650_+	17.489	-7.59815	0.00264101	Bacteria	Cyanobacteria	Cyanobacteria_X	SubsectionIV	FamilyIV_I	Nostoc	Nostoc punctiforme PCC 73102	Npun_R2098-NC_010628	40	hypothetical protein	CAM_CRCL_4006786	63737	Nostoc punctiforme PCC 73102	NA	npu:Npun_R2098	hypothetical protein	NA	NA	NA	NA	NA	B2J557	NA	NA	NA	NA	_GAP_||PF00400	_GAP_||WD domain, G-beta repeat	NA	NA
contig_1184713_3_1511_+	18.1669	-7.65301	0.000650676	Bacteria	Cyanobacteria	Cyanobacteria_X	SubsectionIII	FamilyI	Arthrospira	Arthrospira PCC 8005	APCC8_010100019551-NZ_ADDH01000078	22	FkbM family methyltransferase	CAM_CRCL_4017812	376219	Arthrospira PCC 8005	NA	NA	NA	NA	NA	NA	NA	NA	NA	NA	NA	NA	NA	NA	NA	NA	NA
contig_2257914_355_2856_+	21.941	-7.92507	0.000252009	Bacteria	Proteobacteria	Alphaproteobacteria	Rhizobiales	Rhizobiaceae	Ensifer	Sinorhizobium TW10	SinTW10DRAFT_00043350-SinTW10DRAFT_scaffold_56.57	33	hypothetical protein	NA	761573	Sinorhizobium TW10	NA	mmt:Metme_0221	hypothetical protein	NA	NA	NA	NA	NA	NA	NA	NA	NA	NA	NA	NA	NA	NA
contig_2096421_3_722_-	24.8125	-8.10071	1.86224e-05	Bacteria	Firmicutes	Bacilli	Bacillales	Bacilli Family XI Incertae Sedis	Gemella	Gemella sanguinis M325	gi511537548-NZ_ACRY02000003	31	hypothetical protein	NA	562983	Gemella sanguinis M325	NA	cgr:CAGL0E02255g	hypothetical protein	NA	NA	NA	NA	NA	Q6FVF6	NA	NA	NA	NA	NA	NA	NA	NA
contig_1553350_68_1828_+	58.7709	-8.37902	1.86757e-05	Bacteria	Proteobacteria	Deltaproteobacteria	Myxococcales	Nannocystineae	Haliangium	Haliangium ochraceum DSM 14365	Hoch_2005-NC_013440	57	phosphoenolpyruvate carboxykinase (ATP)	CAM_CRCL_4037	502025	Haliangium ochraceum DSM 14365	NA	NA	NA	NA	NA	NA	NA	NA	NA	NA	NA	NA	NA	_GAP_||PF01293||_GAP_	_GAP_||Phosphoenolpyruvate carboxykinase||_GAP_	_GAP_||TIGR00224	_GAP_||phosphoenolpyruvate carboxykinase (ATP)
contig_2259310_3_1514_+	34.345	-8.56824	1.86224e-05	Bacteria	Proteobacteria	Alphaproteobacteria	Rhizobiales	Rhizobiaceae	Ensifer	Sinorhizobium arboris LMG 14919	SinarDRAFT_1981-SinarDRAFT_Scaffold1.7	33	Carbonic anhydrase	NA	935557	Sinorhizobium arboris LMG 14919	NA	bha:BH0360	cah; carbonic anhydrase (EC:4.2.1.1); K01674 carbonic anhydrase [EC:4.2.1.1]	bha00910	K01674	carbonic anhydrase [EC:4.2.1.1]	Nitrogen metabolism	4.2.1.1	Q9KFW1	KOG0382	Carbonic anhydrase	General function prediction only	POORLY CHARACTERIZED	_GAP_||PF00194	_GAP_||Eukaryotic-type carbonic anhydrase	NA	NA
contig_953231_92_1570_+	62.7736	-9.43982	0.0474222	Bacteria	Cyanobacteria	Cyanobacteria_X	SubsectionIV	FamilyIV_I	Nostoc	Nostoc PCC 7120	alr3466-NC_003272	37	WD-40 repeat-containing protein	CAM_CRCL_4017039	103690	Nostoc PCC 7120	NA	ana:alr3466	WD-40 repeat-containing protein	NA	NA	NA	NA	NA	Q8YRI1	NA	NA	NA	NA	PF01302||_GAP_||PF00400	CAP-Gly domain||_GAP_||WD domain, G-beta repeat	NA	NA
contig_403574_3_5255_+	67.2084	-9.53901	1.32969e-07	Bacteria	Proteobacteria	Gammaproteobacteria	Legionellales	Legionellaceae	Legionella	Legionella drancourtii LLAP12	LDG_2551-NZ_ACUL01000175	38	hypothetical protein	CAM_CRCL_32798838	658187	Legionella drancourtii LLAP12	NA	cfu:CFU_0673	hypothetical protein	NA	NA	NA	NA	NA	NA	NA	NA	NA	NA	NA	NA	NA	NA
